# Supplementary material for: Expressway traffic flow prediction based on MF-TAN and STSA
Source: PLoS One. 2024 Feb 22;19(2):e0297296. doi: 10.1371/journal.pone.0297296 (PMC10883582; doi:10.1371/journal.pone.0297296)
Supplement: S1 File — Desktop_ Lane_ In.csv is the ETC Gantry transaction data. (CSV) [file pone.0297296.s001.csv]

tradeid	cardtype	cardid	ennetid	enstation	stationname	enlane	entime	envehclass	envehstatus	spendtime	vehspeed	passid	obuid	obuserialnum
2901012106060104380006	23	35011841230100293720	3501	2901	福州	1	2021-06-06 01:04:38	1	0	344	8	013501184123010029372020210606010438	143874535	3501180400252656
2901012106060731460041	23	35011813230100183117	3501	2901	福州	1	2021-06-06 07:31:46	1	0	281	9	013501181323010018311720210606073146	142791428	3501180400178730
2901012106060733200044	23	35012045230501390002	3501	2901	福州	1	2021-06-06 07:33:20	1	0	406	7	013501204523050139000220210606073320	1767938489	3501200100137473
2901012106060738180046	23	35011717230100051641	3501	2901	福州	1	2021-06-06 07:38:18	1	0	282	9	013501171723010005164120210606073818	1640976134	3501170100075138
2901012106060740080048	23	35012049230602274652	3501	2901	福州	1	2021-06-06 07:40:08	1	0	359	12	013501204923060227465220210606074008	1767820296	3501200100118741
2901012106060826440025	23	35011803230100138438	3501	2901	福州	1	2021-06-06 08:26:44	1	0	16	13	013501180323010013843820210606082644	142543502	3501180400123816
2901012106060906220066	23	35012046230602212435	3501	2901	福州	1	2021-06-06 09:06:22	1	0	329	13	013501204623060221243520210606090622	1753879024	3501200301071196
2901012106060909030069	23	35011952230501259521	3501	2901	福州	1	2021-06-06 09:09:03	1	0	406	7	013501195223050125952120210606090903	1695205985	3501190500207169
2901012106060913500078	23	35011951230501170645	3501	2901	福州	1	2021-06-06 09:13:50	1	0	375	8	013501195123050117064520210606091350	1765384853	3501190101056264
2901012106060930580097	23	35011647230500058990	3501	2901	福州	1	2021-06-06 09:30:59	1	0	313	12	013501164723050005899020210606093059	1639819219	3501160100230423
2901012106060939010107	23	35011928230601074746	3501	2901	福州	1	2021-06-06 09:39:01	1	0	281	11	013501192823060107474620210606093901	1676721850	3501190100352702
2901012106060955280128	23	35011927230500442800	3501	2901	福州	1	2021-06-06 09:55:28	1	0	281	9	013501192723050044280020210606095528	1676476881	3501190100328286
2901012106061001240141	23	35011925230600809561	3501	2901	福州	1	2021-06-06 10:01:25	1	0	281	9	013501192523060080956120210606100125	1673847149	3501190100298422
2901012106061003480144	22	35011514223600048494	3501	2901	福州	1	2021-06-06 10:03:49	1	0	359	8	013501151422360004849420210606100349	1629389949	9101150500091339
2901012106061019040159	23	35011927230500202489	3501	2901	福州	1	2021-06-06 10:19:05	1	0	313	9	013501192723050020248920210606101905	1713416945	3501190400583831
2901012106061023010170	23	35011927230500252355	3501	2901	福州	1	2021-06-06 10:23:01	1	0	360	11	013501192723050025235520210606102301	1653979268	3501190300397063
2901012106061028120177	23	35011942230601877143	3501	2901	福州	1	2021-06-06 10:28:12	1	0	375	8	013501194223060187714320210606102812	1752983575	3501190300972770
2901012106061033250183	22	35011544220500044328	3501	2901	福州	1	2021-06-06 10:33:25	1	0	266	9	013501154422050004432820210606103325	1631701654	9101150500149554
2901012106061037010186	23	35011942230601636085	3501	2901	福州	1	2021-06-06 10:37:01	1	0	359	8	013501194223060163608520210606103701	1752987833	3501190300977028
2901012106061039330190	23	45011919230310934436	3501	2901	福州	1	2021-06-06 10:39:33	1	0	313	9	014501191923031093443620210606103933	24091422	4501191207314206
2901012106061043100196	23	35011938230500897065	3501	2901	福州	1	2021-06-06 10:43:10	1	0	281	13	013501193823050089706520210606104310	1690034938	3501190100655156
2901012106061108340218	23	35011801230100117862	3501	2901	福州	1	2021-06-06 11:08:34	1	0	281	13	013501180123010011786220210606110834	1661679176	3501180100022871
2901012106061122160232	23	35011847230600161256	3501	2901	福州	1	2021-06-06 11:22:16	1	0	360	8	013501184723060016125620210606112216	1636515208	3501160100068839
2901012106061126540237	23	45011943230717551777	3501	2901	福州	1	2021-06-06 11:26:54	1	0	266	9	014501194323071755177720210606112654	1812346392	4501191000407064
2901012106061130460245	23	35011901230600243257	3501	2901	福州	1	2021-06-06 11:30:46	1	0	344	8	013501190123060024325720210606113046	144188245	3501190400317987
2901012106061138290251	22	35011547223600097366	3501	2901	福州	1	2021-06-06 11:38:29	1	0	391	12	013501154722360009736620210606113829	49705145	9101150200012581
2901012106061139550253	23	35011927230500691589	3501	2901	福州	1	2021-06-06 11:39:55	1	0	281	9	013501192723050069158920210606113955	143940562	3501180400272403
2901012106061142290256	23	35011945230601907443	3501	2901	福州	1	2021-06-06 11:42:29	1	0	329	4	013501194523060190744320210606114229	1787340860	3501190401415101
2901012106061204310271	23	35012042230602115928	3501	2901	福州	1	2021-06-06 12:04:31	1	0	344	8	013501204223060211592820210606120431	1690038988	3501190100659206
2901012106061210080274	23	33011908230200098057	3501	2901	福州	1	2021-06-06 12:10:08	1	0	375	8	013301190823020009805720210606121008	1042284545	3301081906386254
2901012106061215130279	22	35011725220300074364	3501	2901	福州	1	2021-06-06 12:15:13	1	0	344	8	013501172522030007436420210606121513	1640980137	3501170100079141
2901012106061241440289	23	35011942230601780899	3501	2901	福州	1	2021-06-06 12:41:44	1	0	360	8	013501194223060178089920210606124144	134217728	3501190401507804
2901012106061257560300	22	35019303131000025399	3501	2901	福州	1	2021-06-06 12:57:56	1	0	313	13	013501930313100002539920210606125756	47863139	9101130700044260
2901012106061310310309	23	35011928230601178676	3501	2901	福州	1	2021-06-06 13:10:31	1	0	297	4	013501192823060117867620210606131031	1656206986	3501190300519431
2901012106061314310313	23	35011603230500073825	3501	2901	福州	1	2021-06-06 13:14:31	1	0	281	9	013501160323050007382520210606131431	1635335495	3501160100023384
2901012106061333390327	23	35019101120400111860	3501	2901	福州	1	2021-06-06 13:33:39	1	0	266	9	013501910112040011186020210606133339	1690059385	3501190100679603
2901012106061333440329	23	35011813230100171188	3501	2901	福州	1	2021-06-06 13:33:44	1	0	313	12	013501181323010017118820210606133344	1661967074	3501180100063254
2901012106061343520334	23	35011935230100464386	3501	2901	福州	1	2021-06-06 13:43:52	1	0	297	13	013501193523010046438620210606134352	1683384498	3501190100586274
2901012106061414560367	23	35011927230500412927	3501	2901	福州	1	2021-06-06 14:14:56	1	0	359	8	013501192723050041292720210606141456	1655307233	3501190300471468
2901012106061427210386	23	45011919230310941270	3501	2901	福州	1	2021-06-06 14:27:21	1	0	312	9	014501191923031094127020210606142721	24100518	4501191207323302
2901012106061528000447	23	52011640230201453223	3501	2901	福州	1	2021-06-06 15:28:00	1	0	297	4	015201164023020145322320210606152800	722961837	5202184102116369
2901012106061535130453	23	35012045230501400893	3501	2901	福州	1	2021-06-06 15:35:13	1	0	297	11	013501204523050140089320210606153513	1753858579	3501200301050751
2901012106061545570461	23	35011837230100236338	3501	2901	福州	1	2021-06-06 15:45:57	1	0	250	11	013501183723010023633820210606154557	1662599295	3501180100121386
2901012106061558220472	23	35012035230501378905	3501	2901	福州	1	2021-06-06 15:58:22	1	0	359	12	013501203523050137890520210606155822	1789977016	3501200401617348
2901012106061612520009	23	35012003230602067673	3501	2901	福州	1	2021-06-06 16:12:52	1	0	328	9	013501200323060206767320210606161252	1789672391	3501200201594131
2901012106061615100011	23	35019101120400084320	3501	2901	福州	1	2021-06-06 16:15:10	1	0	297	9	013501910112040008432020210606161510	1638563020	3501160100180068
2901012106061627020023	23	35011925230600578530	3501	2901	福州	1	2021-06-06 16:27:02	1	0	281	9	013501192523060057853020210606162702	1669048843	3501190100162269
2901012106061634110028	23	35019103130600028509	3501	2901	福州	1	2021-06-06 16:34:11	1	0	407	7	013501910313060002850920210606163411	51311697	9103130300010682
2901012106061645480035	23	35011942230601636037	3501	2901	福州	1	2021-06-06 16:45:48	1	0	313	13	013501194223060163603720210606164548	1752979048	3501190300968243
2901012106061649150039	23	35011938230100830278	3501	2901	福州	1	2021-06-06 16:49:15	1	0	328	9	013501193823010083027820210606164915	1722254623	3501190401097262
2901012106061701150056	23	45012048231118524083	3501	2901	福州	1	2021-06-06 17:01:15	1	0	344	12	014501204823111852408320210606170115	1426147921	4501207800084561
2901012106061705130059	23	35019101120400137228	3501	2901	福州	1	2021-06-06 17:05:13	1	0	313	8	013501910112040013722820210606170513	46966174	9101130200004880
2901012106061727030081	23	33011907230200317664	3501	2901	福州	1	2021-06-06 17:27:03	1	0	344	12	013301190723020031766420210606172703	1720918359	3301081907229518
2901012106061732180088	23	35011927230500575684	3501	2901	福州	1	2021-06-06 17:32:18	1	0	312	12	013501192723050057568420210606173218	1654377723	3501190300429108
2901012106061820200137	23	35011837230100260015	3501	2901	福州	1	2021-06-06 18:20:20	1	0	282	9	013501183723010026001520210606182020	1663656429	3501180100203968
2901012106061838040151	23	35011927230500614279	3501	2901	福州	1	2021-06-06 18:38:04	1	0	312	9	013501192723050061427920210606183804	1695176726	3501190500177910
2901012106061841530152	23	35011646230500038215	3501	2901	福州	1	2021-06-06 18:41:53	1	0	297	9	013501164623050003821520210606184153	1639818224	3501160100229428
2901012106061848180155	23	35012035230501359702	3501	2901	福州	1	2021-06-06 18:48:19	1	0	344	8	013501203523050135970220210606184819	1767757492	3501200100113599
2901012106061850050157	23	35011922230600354113	3501	2901	福州	1	2021-06-06 18:50:05	1	0	328	9	013501192223060035411320210606185005	146780640	3501190400348053
2901012106061857150164	22	35011837220100150576	3501	2901	福州	1	2021-06-06 18:57:15	1	0	313	9	013501183722010015057620210606185715	48345672	9101130700072105
2901012106061900070167	23	35011725230300093757	3501	2901	福州	1	2021-06-06 19:00:07	1	0	328	8	013501172523030009375720210606190007	1642134657	3501170100121177
2901012106061918240181	23	44011925233051670158	3501	2901	福州	1	2021-06-06 19:18:24	1	0	343	8	014401192523305167015820210606191824	312338790	00960012BAF1F8A1
2901012106061935560192	22	35011620223600118981	3501	2901	福州	1	2021-06-06 19:35:56	1	0	344	8	013501162022360011898120210606193556	49924065	9101150200020355
2901012106062005550209	22	35019305150300001715	3501	2901	福州	1	2021-06-06 20:05:56	1	0	328	8	013501930515030000171520210606200556	49702712	9101150200010148
2901012106062006590211	23	11011201230005045163	3501	2901	福州	1	2021-06-06 20:06:59	1	0	344	4	011101120123000504516320210606200659	1747258762	1101120111451034
2901012106062024180224	23	35011841230100279967	3501	2901	福州	1	2021-06-06 20:24:18	1	0	266	9	013501184123010027996720210606202418	1663746922	3501180100214439
2901012106062032120232	23	35011928230601003020	3501	2901	福州	1	2021-06-06 20:32:12	1	0	297	9	013501192823060100302020210606203212	1676483733	3501190100335138
2901012106062107550256	23	35019101120300064762	3501	2901	福州	1	2021-06-06 21:07:55	1	0	266	9	013501910112030006476220210606210755	1636401136	3501160100051305
2901012106062118370266	23	35011928230601002973	3501	2901	福州	1	2021-06-06 21:18:37	1	0	329	8	013501192823060100297320210606211837	1676478475	3501190100329880
2901012106062136540276	23	35011927230500643497	3501	2901	福州	1	2021-06-06 21:36:54	1	0	297	11	013501192723050064349720210606213654	1714486950	3501190400720528
2901012106062353100314	23	35011925230600553444	3501	2901	福州	1	2021-06-06 23:53:10	1	0	328	9	013501192523060055344420210606235310	1722415571	3501190401165137
2901012106070038560002	23	35011933230100356042	3501	2901	福州	1	2021-06-07 00:38:56	1	0	297	9	013501193323010035604220210607003856	1677691531	3501190100399343
2901012106070643400021	23	35011933230100358209	3501	2901	福州	1	2021-06-07 06:43:41	1	0	266	9	013501193323010035820920210607064341	1681899594	3501190100494541
2901012106070708260036	22	35011538223600075605	3501	2901	福州	1	2021-06-07 07:08:26	1	0	359	8	013501153822360007560520210607070826	56625565	3501150300016832
2901012106070713590045	23	35011928230600860384	3501	2901	福州	1	2021-06-07 07:13:59	1	0	312	4	013501192823060086038420210607071359	1695219395	3501190500220579
2901012106070722550053	23	35011813230100173860	3501	2901	福州	1	2021-06-07 07:22:56	1	0	266	9	013501181323010017386020210607072256	142556964	3501180400130378
2901012106070728270058	23	35011717230100035829	3501	2901	福州	1	2021-06-07 07:28:28	1	0	312	13	013501171723010003582920210607072828	141313663	3501170400004019
2901012106070728460060	22	41011637220102084437	3501	2901	福州	1	2021-06-07 07:28:46	1	0	343	13	014101163722010208443720210607072846	302047842	4101163618057954
2901012106070747390088	23	35011847230600117190	3501	2901	福州	1	2021-06-07 07:47:40	1	0	375	12	013501184723060011719020210607074740	1665325616	3501180100309813
2901012106070756100102	23	35011634230300120362	3501	2901	福州	1	2021-06-07 07:56:10	1	0	360	8	013501163423030012036220210607075610	1637964846	3501160100143559
2901012106070801010108	23	35011927230500453875	3501	2901	福州	1	2021-06-07 08:01:01	1	0	328	8	013501192723050045387520210607080101	1714425468	3501190400675763
2901012106070808040015	23	35011925230600539336	3501	2901	福州	1	2021-06-07 08:08:05	1	0	312	13	013501192523060053933620210607080805	1714450318	3501190400705519
2901012106070829160049	23	35011639230300162883	3501	2901	福州	1	2021-06-07 08:29:16	1	0	313	13	013501163923030016288320210607082916	1636555768	3501160100079934
2901012106070833390060	23	35011813230100189664	3501	2901	福州	1	2021-06-07 08:33:39	1	0	281	13	013501181323010018966420210607083339	1662306323	3501180100077093
2901012106070838130072	23	35011922230600324775	3501	2901	福州	1	2021-06-07 08:38:13	1	0	421	11	013501192223060032477520210607083813	1649582548	3501190300033184
2901012106070846200085	22	35011909220300031683	3501	2901	福州	1	2021-06-07 08:46:20	1	0	343	8	013501190922030003168320210607084620	48766244	9101140800028280
2901012106070847390090	23	35011634230300103541	3501	2901	福州	1	2021-06-07 08:47:39	1	0	391	13	013501163423030010354120210607084739	44569631	9101110700003882
2901012106070858260107	23	35011952230501193992	3501	2901	福州	1	2021-06-07 08:58:26	1	0	297	13	013501195223050119399220210607085826	1765566202	3501190101085613
2901012106070859370109	22	35019303140800147413	3501	2901	福州	1	2021-06-07 08:59:38	1	0	328	13	013501930314080014741320210607085938	46573824	9101140700018218
2901012106070900090113	22	35011621220300015089	3501	2901	福州	1	2021-06-07 09:00:09	1	0	343	12	013501162122030001508920210607090009	1641069748	3501170100086844
2901012106070900320115	23	35011927230500203843	3501	2901	福州	1	2021-06-07 09:00:32	1	0	297	9	013501192723050020384320210607090032	1654028775	3501190300368460
2901012106070905070124	23	35011901230600277295	3501	2901	福州	1	2021-06-07 09:05:07	1	0	407	7	013501190123060027729520210607090507	1649584913	3501190300035550
2901012106070912250135	22	35011536223600057607	3501	2901	福州	1	2021-06-07 09:12:25	1	0	359	8	013501153622360005760720210607091225	1631271715	9101150500130660
2901012106070913140137	23	35011927230500184270	3501	2901	福州	1	2021-06-07 09:13:14	1	0	312	9	013501192723050018427020210607091314	1652746027	3501190300273042
2901012106070917160148	23	35011928230601146191	3501	2901	福州	1	2021-06-07 09:17:16	1	0	281	4	013501192823060114619120210607091716	1678059238	3501190100439550
2901012106070920430153	23	35011952230501239139	3501	2901	福州	1	2021-06-07 09:20:43	1	0	297	9	013501195223050123913920210607092043	1766776106	3501200100062511
2901012106070922290156	23	35011925230600485572	3501	2901	福州	1	2021-06-07 09:22:29	1	0	313	12	013501192523060048557220210607092229	1714256536	3501190400602408
2901012106070927440167	23	35011913230500068735	3501	2901	福州	1	2021-06-07 09:27:44	1	0	312	13	013501191323050006873520210607092744	1649545679	3501190300029316
2901012106070932290183	23	35011925230600379661	3501	2901	福州	1	2021-06-07 09:32:30	1	0	313	9	013501192523060037966120210607093230	1650855129	3501190300124607
2901012106070934290186	23	35011650230500066783	3501	2901	福州	1	2021-06-07 09:34:29	1	0	313	8	013501165023050006678320210607093429	1642143098	3501170100129618
2901012106070937130196	23	35011938230500912444	3501	2901	福州	1	2021-06-07 09:37:13	1	0	312	9	013501193823050091244420210607093713	1722251986	3501190401098951
2901012106070937540199	23	35011935230100797941	3501	2901	福州	1	2021-06-07 09:37:54	1	0	266	9	013501193523010079794120210607093754	1690063374	3501190100683592
2901012106070938260202	23	35011935230100658083	3501	2901	福州	1	2021-06-07 09:38:26	1	0	266	9	013501193523010065808320210607093826	1693853736	3501190100893439
2901012106070945090213	23	35011952230501259521	3501	2901	福州	1	2021-06-07 09:45:09	1	0	344	12	013501195223050125952120210607094509	1695205985	3501190500207169
2901012106071002200228	22	35011544220500036818	3501	2901	福州	1	2021-06-07 10:02:20	1	0	359	8	013501154422050003681820210607100220	1628799436	9101150500059034
2901012106071005210234	23	35011927230500379855	3501	2901	福州	1	2021-06-07 10:05:21	1	0	297	13	013501192723050037985520210607100521	48769134	9101140800031170
2901012106071009330240	23	35012030230501310694	3501	2901	福州	1	2021-06-07 10:09:34	1	0	328	8	013501203023050131069420210607100934	1747430308	3501190300775766
2901012106071010040244	23	35011927230500814667	3501	2901	福州	1	2021-06-07 10:10:04	1	0	359	11	013501192723050081466720210607101004	1653872025	3501190300339720
2901012106071010350245	22	35011808220100127230	3501	2901	福州	1	2021-06-07 10:10:35	1	0	281	9	013501180822010012723020210607101035	1662804726	3501180100127215
2901012106071012260249	22	35011538223600084406	3501	2901	福州	1	2021-06-07 10:12:27	1	0	344	8	013501153822360008440620210607101227	56686176	3501150300025443
2901012106071024520258	23	35011952230501240573	3501	2901	福州	1	2021-06-07 10:24:52	1	0	281	13	013501195223050124057320210607102452	1690043139	3501190100663357
2901012106071033290276	23	35019101120400113922	3501	2901	福州	1	2021-06-07 10:33:29	1	0	344	8	013501910112040011392220210607103329	1789663239	3501200201588882
2901012106071037390285	23	35011707230300055593	3501	2901	福州	1	2021-06-07 10:37:40	1	0	344	8	013501170723030005559320210607103740	1642360749	3501170100132534
2901012106071037470286	22	35011801220100064147	3501	2901	福州	1	2021-06-07 10:37:47	1	0	265	9	013501180122010006414720210607103747	1643553508	3501170100219845
2901012106071100550310	23	32011918231600013734	3501	2901	福州	1	2021-06-07 11:00:56	1	0	329	12	013201191823160001373420210607110056	1045040992	3201621901347967
2901012106071115320333	23	35012049230602273725	3501	2901	福州	1	2021-06-07 11:15:32	1	0	281	9	013501204923060227372520210607111532	1658854505	3501190300639644
2901012106071118560336	23	35011803230100150304	3501	2901	福州	1	2021-06-07 11:18:56	1	0	281	9	013501180323010015030420210607111856	1638339202	3501160100172037
2901012106071157150365	23	35011928230600842768	3501	2901	福州	1	2021-06-07 11:57:15	1	0	297	9	013501192823060084276820210607115715	1695176916	3501190500178100
2901012106071157370366	23	35012030230501326852	3501	2901	福州	1	2021-06-07 11:57:37	1	0	328	13	013501203023050132685220210607115737	1722856786	3501190401340633
2901012106071207490374	23	35012045230501385381	3501	2901	福州	1	2021-06-07 12:07:49	1	0	406	8	013501204523050138538120210607120749	1767820665	3501200100119110
2901012106071212380380	23	35011928230601115392	3501	2901	福州	1	2021-06-07 12:12:38	1	0	297	11	013501192823060111539220210607121238	1678443663	3501190100466172
2901012106071218250385	23	35011927230500427896	3501	2901	福州	1	2021-06-07 12:18:25	1	0	344	8	013501192723050042789620210607121825	1655307572	3501190300471807
2901012106071223320389	23	35011951230501143519	3501	2901	福州	1	2021-06-07 12:23:32	1	0	281	9	013501195123050114351920210607122332	1747422264	3501190300772837
2901012106071232390395	23	35011938230500902610	3501	2901	福州	1	2021-06-07 12:32:39	1	0	484	10	013501193823050090261020210607123239	1721683131	3501190400987117
2901012106071233100396	23	35011942230601755140	3501	2901	福州	1	2021-06-07 12:33:11	1	0	312	13	013501194223060175514020210607123311	1789652050	3501200101583105
2901012106071347350454	23	43011743238303935364	3501	2901	福州	1	2021-06-07 13:47:35	1	0	297	4	014301174323830393536420210607134735	1641824439	4301170813781461
2901012106071401480466	23	35011847230600169309	3501	2901	福州	1	2021-06-07 14:01:49	1	0	359	8	013501184723060016930920210607140149	1664444728	3501180100249300
2901012106071412230483	23	35011913230500055624	3501	2901	福州	1	2021-06-07 14:12:23	1	0	312	9	013501191323050005562420210607141223	1649477671	3501190300006308
2901012106071429460502	23	35011927230500715351	3501	2901	福州	1	2021-06-07 14:29:46	1	0	328	9	013501192723050071535120210607142946	1714247469	3501190400592066
2901012106071430210503	23	35019101111100045519	3501	2901	福州	1	2021-06-07 14:30:21	1	0	328	9	013501910111110004551920210607143021	1692663143	3501190100776499
2901012106071438460511	23	45012032230718505911	3501	2901	福州	1	2021-06-07 14:38:46	1	0	297	11	014501203223071850591120210607143846	1813618360	4501211001679032
2901012106071454210528	22	35011803220100084547	3501	2901	福州	1	2021-06-07 14:54:21	1	0	282	9	013501180322010008454720210607145421	142604840	3501180400134593
2901012106071501540538	23	35011841230100298824	3501	2901	福州	1	2021-06-07 15:01:54	1	0	281	9	013501184123010029882420210607150154	1663284497	3501180100178863
2901012106071507270545	23	35011928230601110388	3501	2901	福州	1	2021-06-07 15:07:27	1	0	281	9	013501192823060111038820210607150727	1679834595	3501190100481917
2901012106071540250573	23	35011927230500510170	3501	2901	福州	1	2021-06-07 15:40:26	1	0	359	8	013501192723050051017020210607154026	1656548157	3501190300556853
2901012106071556010584	23	35011925230600553536	3501	2901	福州	1	2021-06-07 15:56:01	1	0	282	11	013501192523060055353620210607155601	1654343415	3501190300417800
2901012106071606140004	22	35019303131000021499	3501	2901	福州	1	2021-06-07 16:06:14	1	0	344	8	013501930313100002149920210607160614	47602359	9101130700004391
2901012106071607030007	23	35011928230601062963	3501	2901	福州	1	2021-06-07 16:07:03	1	0	328	9	013501192823060106296320210607160703	1654345124	3501190300419509
2901012106071608030008	23	37011901230210785139	3501	2901	福州	1	2021-06-07 16:08:03	1	0	329	12	013701190123021078513920210607160803	1713874077	3701082120637890
2901012106071619030021	23	35011952230501257489	3501	2901	福州	1	2021-06-07 16:19:04	1	0	282	9	013501195223050125748920210607161904	1766654016	3501200100040494
2901012106071649410049	23	35011935230100466021	3501	2901	福州	1	2021-06-07 16:49:42	1	0	328	13	013501193523010046602120210607164942	1721673138	3501190400978575
2901012106071649550050	23	35011925230600655072	3501	2901	福州	1	2021-06-07 16:49:55	1	0	282	9	013501192523060065507220210607164955	1653260573	3501190300321373
2901012106071700250056	23	31010131002978849713	3501	2901	福州	1	2021-06-07 17:00:26	1	0	438	12	013101013100297884971320210607170026	1656305370	86B803003430B5B7
2901012106071735340085	23	35012022230602085565	3501	2901	福州	1	2021-06-07 17:35:34	1	0	328	13	013501202223060208556520210607173534	1753819463	3501200301011680
2901012106071801040103	23	35012035230501351971	3501	2901	福州	1	2021-06-07 18:01:04	1	0	359	12	013501203523050135197120210607180104	1789978799	3501200401617486
2901012106071805070107	23	35011927230500212419	3501	2901	福州	1	2021-06-07 18:05:07	1	0	281	9	013501192723050021241920210607180507	1672411330	3501190100233761
2901012106071830360125	22	35011628220300050927	3501	2901	福州	1	2021-06-07 18:30:36	1	0	360	8	013501162822030005092720210607183036	1638201882	3501160100147382
2901012106071833340126	23	35011841230100298893	3501	2901	福州	1	2021-06-07 18:33:34	1	0	281	9	013501184123010029889320210607183334	1664198599	3501180100222946
2901012106071843430138	23	36011927239301177339	3501	2901	福州	1	2021-06-07 18:43:43	1	0	375	12	013601192723930117733920210607184343	1713655681	3601190608067585
2901012106071845230139	23	35019103130600026474	3501	2901	福州	1	2021-06-07 18:45:23	1	0	359	8	013501910313060002647420210607184523	49923072	9101150200019362
2901012106071849130143	23	35011942230601862405	3501	2901	福州	1	2021-06-07 18:49:13	1	0	375	8	013501194223060186240520210607184913	1690073293	3501190100693511
2901012106071854480148	23	35011925230600394611	3501	2901	福州	1	2021-06-07 18:54:48	1	0	328	12	013501192523060039461120210607185448	1650759151	3501190300094629
2901012106071908190156	22	53011711221001020304	3501	2901	福州	1	2021-06-07 19:08:19	1	0	328	4	015301171122100102030420210607190819	1643379187	5301171061095150
2901012106071911370160	23	35012049230602274659	3501	2901	福州	1	2021-06-07 19:11:37	1	0	328	13	013501204923060227465920210607191137	1768160881	3501200100147478
2901012106071911460161	22	35011628220300050896	3501	2901	福州	1	2021-06-07 19:11:46	1	0	328	9	013501162822030005089620210607191146	1640875610	3501170100068826
2901012106072102510205	23	37011901230215297704	3501	2901	福州	1	2021-06-07 21:02:51	1	0	422	12	013701190123021529770420210607210251	1683577061	3701022226262637
2901012106072130530217	23	35011950230602026650	3501	2901	福州	1	2021-06-07 21:30:53	1	0	344	8	013501195023060202665020210607213053	1788651249	3501190401554519
2901012106072258060232	23	42021707230510047451	3501	2901	福州	1	2021-06-07 22:58:06	1	0	328	13	014202170723051004745120210607225806	209471015	4202171053185630
2901012106080718190028	22	35011808220100114538	3501	2901	福州	1	2021-06-08 07:18:19	1	0	281	11	013501180822010011453820210608071819	1662391593	3501180100081974
2901012106080725420035	23	44011951232023280301	3501	2901	福州	1	2021-06-08 07:25:43	1	0	359	12	014401195123202328030120210608072543	1783227005	86B800083890F0BE
2901012106080727570037	23	35011901230600278993	3501	2901	福州	1	2021-06-08 07:27:57	1	0	453	11	013501190123060027899320210608072757	1649586114	3501190300036751
2901012106080741060050	23	35011945230601931031	3501	2901	福州	1	2021-06-08 07:41:06	1	0	328	9	013501194523060193103120210608074106	1761671513	3501190100917033
2901012106080746030061	23	35011831230600091207	3501	2901	福州	1	2021-06-08 07:46:03	1	0	375	8	013501183123060009120720210608074603	1663196016	3501180100164460
2901012106080807270013	23	35011942230601866396	3501	2901	福州	1	2021-06-08 08:07:27	1	0	328	4	013501194223060186639620210608080727	1752987862	3501190300977057
2901012106080822290032	23	35011546230500041803	3501	2901	福州	1	2021-06-08 08:22:29	1	0	282	11	013501154623050004180320210608082229	1632075147	9101150500187828
2901012106080826520040	23	35011938230500870492	3501	2901	福州	1	2021-06-08 08:26:52	1	0	312	13	013501193823050087049220210608082652	1659144530	3501190300662769
2901012106080853120087	23	35011925230600814681	3501	2901	福州	1	2021-06-08 08:53:12	1	0	328	8	013501192523060081468120210608085312	1654468001	3501190300430686
2901012106080853390088	22	35019303141200219216	3501	2901	福州	1	2021-06-08 08:53:39	1	0	344	8	013501930314120021921620210608085339	48764849	9101140800026885
2901012106080858220103	23	35011927230500460739	3501	2901	福州	1	2021-06-08 08:58:22	1	0	297	4	013501192723050046073920210608085822	1695177136	3501190500178320
2901012106080903580114	23	35011925230600686566	3501	2901	福州	1	2021-06-08 09:03:58	1	0	344	8	013501192523060068656620210608090358	1656548811	3501190300557507
2901012106080904330116	23	35011634230300120165	3501	2901	福州	1	2021-06-08 09:04:33	1	0	359	8	013501163423030012016520210608090433	1638201238	3501160100146738
2901012106080905540117	22	35019401110700004846	3501	2901	福州	1	2021-06-08 09:05:54	1	1	312	13	013501940111070000484620210608090554	48778814	9101140800035810
2901012106080916130144	22	35019303131100040183	3501	2901	福州	1	2021-06-08 09:16:13	1	0	360	8	013501930313110004018320210608091613	48056849	9101130700058565
2901012106080922030162	22	35011536223600057569	3501	2901	福州	1	2021-06-08 09:22:03	1	0	328	13	013501153622360005756920210608092203	1790044843	3501200401612036
2901012106080933550185	23	35011938230601466235	3501	2901	福州	1	2021-06-08 09:33:55	1	0	328	8	013501193823060146623520210608093355	1722728524	3501190401340839
2901012106080942380204	23	35011847230600152565	3501	2901	福州	1	2021-06-08 09:42:38	1	0	359	4	013501184723060015256520210608094238	1662600401	3501180100122492
2901012106080943430207	22	35019401110700002901	3501	2901	福州	1	2021-06-08 09:43:43	1	1	296	9	013501940111070000290120210608094343	1632234661	9101150500192498
2901012106080944540211	23	35011925230500102089	3501	2901	福州	1	2021-06-08 09:44:54	1	0	656	6	013501192523050010208920210608094454	1650986467	3501190300177840
2901012106080945510215	23	35011952230501267734	3501	2901	福州	1	2021-06-08 09:45:52	1	0	360	12	013501195223050126773420210608094552	1722234379	3501190401085001
2901012106080952470225	23	35011738230300128362	3501	2901	福州	1	2021-06-08 09:52:47	1	0	312	9	013501173823030012836220210608095247	1642141902	3501170100128422
2901012106080954000230	23	35011927230500341935	3501	2901	福州	1	2021-06-08 09:54:01	1	0	375	8	013501192723050034193520210608095401	1652153631	3501190300233056
2901012106080956560234	23	35011901230600271345	3501	2901	福州	1	2021-06-08 09:56:56	1	0	344	8	013501190123060027134520210608095656	1664217156	3501180100241503
2901012106080959000237	23	35012035230501378362	3501	2901	福州	1	2021-06-08 09:59:00	1	0	360	8	013501203523050137836220210608095900	1789728665	3501200401623972
2901012106081018520263	23	35011926230300112583	3501	2901	福州	1	2021-06-08 10:18:52	1	0	390	8	013501192623030011258320210608101852	1650825215	3501190300114693
2901012106081031540287	23	35011925230600682555	3501	2901	福州	1	2021-06-08 10:31:54	1	0	328	13	013501192523060068255520210608103154	1723264539	3501190401392988
2901012106081037290295	23	35011847230600195968	3501	2901	福州	1	2021-06-08 10:37:30	1	0	391	12	013501184723060019596820210608103730	1635153179	3501160100016704
2901012106081037420296	23	35011927230500423235	3501	2901	福州	1	2021-06-08 10:37:43	1	0	359	12	013501192723050042323520210608103743	1721542349	3501190400825953
2901012106081045060306	23	35011847230600198104	3501	2901	福州	1	2021-06-08 10:45:06	1	0	344	8	013501184723060019810420210608104506	1664221652	3501180100245999
2901012106081054210322	23	35011927230500482187	3501	2901	福州	1	2021-06-08 10:54:21	1	0	328	9	013501192723050048218720210608105421	1656020097	3501190300490642
2901012106081056180331	23	35011933230100409396	3501	2901	福州	1	2021-06-08 10:56:18	1	0	390	8	013501193323010040939620210608105618	1722772275	3501190401293272
2901012106081110010344	23	35011927230500334177	3501	2901	福州	1	2021-06-08 11:10:01	1	0	266	4	013501192723050033417720210608111001	1673638202	3501190100284525
2901012106081113300351	22	35011745220100061988	3501	2901	福州	1	2021-06-08 11:13:30	1	0	281	11	013501174522010006198820210608111330	48768206	9101140800030242
2901012106081119520354	23	35011935230100712531	3501	2901	福州	1	2021-06-08 11:19:52	1	0	281	9	013501193523010071253120210608111952	1693559485	3501190100852838
2901012106081147550372	23	35011546230500060081	3501	2901	福州	1	2021-06-08 11:47:55	1	0	297	13	013501154623050006008120210608114755	1632233255	9101150500191092
2901012106081148110374	23	35011924230300039366	3501	2901	福州	1	2021-06-08 11:48:11	1	0	297	4	013501192423030003936620210608114811	1650953992	3501190300164360
2901012106081209060384	23	35011952230501265673	3501	2901	福州	1	2021-06-08 12:09:06	1	0	297	9	013501195223050126567320210608120906	1766499772	3501200100007260
2901012106081223530392	23	52011640230207201973	3501	2901	福州	1	2021-06-08 12:23:53	1	0	297	9	015201164023020720197320210608122353	726220402	5202192405937778
2901012106081226290396	22	35019305140100000475	3501	2901	福州	1	2021-06-08 12:26:30	1	0	343	8	013501930514010000047520210608122630	47755689	9101110790031087
2901012106081227430398	23	35011738230300125165	3501	2901	福州	1	2021-06-08 12:27:43	1	0	359	8	013501173823030012516520210608122743	1643298732	3501170100194580
2901012106081250150417	23	35011845230600101764	3501	2901	福州	1	2021-06-08 12:50:15	1	0	375	8	013501184523060010176420210608125015	1634928762	3501160100006894
2901012106081252040419	22	32011842221610015444	3501	2901	福州	1	2021-06-08 12:52:04	1	0	297	11	013201184222161001544420210608125204	1044614908	3201621801914177
2901012106081300510424	22	35019303150100243771	3501	2901	福州	1	2021-06-08 13:00:51	1	0	360	8	013501930315010024377120210608130051	49672226	9101150200007872
2901012106081309130432	23	35011942230601877209	3501	2901	福州	1	2021-06-08 13:09:13	1	0	344	4	013501194223060187720920210608130913	1752985848	3501190300975043
2901012106081309210433	23	35011927230500252203	3501	2901	福州	1	2021-06-08 13:09:21	1	0	312	4	013501192723050025220320210608130921	1653973129	3501190300390924
2901012106081329500447	23	35011925230600510358	3501	2901	福州	1	2021-06-08 13:29:50	1	0	297	11	013501192523060051035820210608132950	1711912274	3501190400412494
2901012106081334160458	23	35011831230600080083	3501	2901	福州	1	2021-06-08 13:34:16	1	0	360	12	013501183123060008008320210608133416	1664198561	3501180100222908
2901012106081345290472	22	35019303140500107361	3501	2901	福州	1	2021-06-08 13:45:29	1	0	328	9	013501930314050010736120210608134529	48196190	9101130700067962
2901012106081352590480	23	45011919230310950987	3501	2901	福州	1	2021-06-08 13:52:59	1	0	328	4	014501191923031095098720210608135259	24047991	4501191207270775
2901012106081357040485	22	35011725220300082367	3501	2901	福州	1	2021-06-08 13:57:04	1	0	328	12	013501172522030008236720210608135704	1643298721	3501170100194569
2901012106081357300488	23	35011938230601553657	3501	2901	福州	1	2021-06-08 13:57:30	1	0	281	11	013501193823060155365720210608135730	1752056691	3501190300932991
2901012106081412160500	23	35011933230100410716	3501	2901	福州	1	2021-06-08 14:12:16	1	0	296	13	013501193323010041071620210608141216	1689997637	3501190100637855
2901012106081424020513	23	35012046230602212788	3501	2901	福州	1	2021-06-08 14:24:02	1	0	265	9	013501204623060221278820210608142402	1765558707	3501190101078118
2901012106081428340521	23	35011925230600620960	3501	2901	福州	1	2021-06-08 14:28:34	1	0	313	12	013501192523060062096020210608142834	1712167287	3501190400434287
2901012106081437590532	23	35011928230601152245	3501	2901	福州	1	2021-06-08 14:38:00	1	0	359	8	013501192823060115224520210608143800	1721275451	3501190400787301
2901012106081453280554	23	35011913230500043779	3501	2901	福州	1	2021-06-08 14:53:28	1	0	344	8	013501191323050004377920210608145328	146777835	3501190400352043
2901012106081454120557	23	35011925230600640685	3501	2901	福州	1	2021-06-08 14:54:12	1	0	328	13	013501192523060064068520210608145412	1712168953	3501190400427852
2901012106081537260591	23	35011925230600565587	3501	2901	福州	1	2021-06-08 15:37:26	1	0	328	9	013501192523060056558720210608153726	1669198129	3501190100184195
2901012106081543230598	23	35011639230300157996	3501	2901	福州	1	2021-06-08 15:43:23	1	0	360	8	013501163923030015799620210608154323	1631750965	9101150500168855
2901012106081546140603	23	43011602239122187368	3501	2901	福州	1	2021-06-08 15:46:14	1	0	296	13	014301160223912218736820210608154614	49713160	4301152912207296
2901012106081557490616	22	53010000000610568460	3501	2901	福州	1	2021-06-08 15:57:49	1	0	359	12	015301000000061056846020210608155749	57106439	86880003332AE935
2901012106081629380033	23	35011546230500034804	3501	2901	福州	1	2021-06-08 16:29:38	1	0	329	4	013501154623050003480420210608162938	57038269	3501150300050511
2901012106081636070043	23	35011813230100183132	3501	2901	福州	1	2021-06-08 16:36:07	1	0	250	10	013501181323010018313220210608163607	1661952567	3501180100059569
2901012106081658290058	23	35011927230500635499	3501	2901	福州	1	2021-06-08 16:58:29	1	0	313	9	013501192723050063549920210608165829	1722320229	3501190401130898
2901012106081702090062	23	35011837230100237088	3501	2901	福州	1	2021-06-08 17:02:09	1	0	282	9	013501183723010023708820210608170209	1663179895	3501180100148764
2901012106081729070080	23	35011928230600972685	3501	2901	福州	1	2021-06-08 17:29:07	1	0	266	9	013501192823060097268520210608172907	1653873580	3501190300341275
2901012106081731290083	23	35011847230600142566	3501	2901	福州	1	2021-06-08 17:31:29	1	0	375	8	013501184723060014256620210608173129	1665307446	3501180100291643
2901012106081733270084	23	35011938230601554524	3501	2901	福州	1	2021-06-08 17:33:27	1	0	297	9	013501193823060155452420210608173327	1761651545	3501190100897065
2901012106081733340085	23	35012022230602098255	3501	2901	福州	1	2021-06-08 17:33:34	1	0	328	8	013501202223060209825520210608173334	1789748433	3501200401607964
2901012106081745150095	23	35011927230500190319	3501	2901	福州	1	2021-06-08 17:45:15	1	0	266	9	013501192723050019031920210608174515	1672411293	3501190100233724
2901012106081746150097	23	35011942230601675526	3501	2901	福州	1	2021-06-08 17:46:15	1	0	312	12	013501194223060167552620210608174615	1751082598	3501190300850407
2901012106081746180098	23	35011950230602017243	3501	2901	福州	1	2021-06-08 17:46:18	1	0	297	9	013501195023060201724320210608174618	1765567031	3501190101086442
2901012106081750170102	23	35011928230600951890	3501	2901	福州	1	2021-06-08 17:50:17	1	0	281	9	013501192823060095189020210608175017	1653762910	3501190300338555
2901012106081804240109	23	35011950230602005983	3501	2901	福州	1	2021-06-08 18:04:24	1	0	296	9	013501195023060200598320210608180424	1747286425	3501190300730048
2901012106081831460132	23	35011938230501044822	3501	2901	福州	1	2021-06-08 18:31:46	1	0	281	13	013501193823050104482220210608183146	1693822248	3501190100861951
2901012106081853320155	23	35012035230501361615	3501	2901	福州	1	2021-06-08 18:53:32	1	0	281	9	013501203523050136161520210608185332	1766777718	3501200100064123
2901012106081901250158	23	35019102130300005198	3501	2901	福州	1	2021-06-08 19:01:25	1	0	328	9	013501910213030000519820210608190125	47020516	9101130300010130
2901012106081914110168	23	37011901230223758603	3501	2901	福州	1	2021-06-08 19:14:11	1	0	297	9	013701190123022375860320210608191411	1674628739	3701022028003855
2901012106082005480188	23	35011928230600861961	3501	2901	福州	1	2021-06-08 20:05:48	1	0	344	13	013501192823060086196120210608200548	1657621555	3501190300577949
2901012106082006220189	23	45011925230313508136	3501	2901	福州	1	2021-06-08 20:06:22	1	0	282	4	014501192523031350813620210608200622	1703365985	4501191508867169
2901012106082057110204	23	35012030230501323880	3501	2901	福州	1	2021-06-08 20:57:11	1	0	422	7	013501203023050132388020210608205711	1789673896	3501200201591302
2901012106082124130213	23	35011927230500272924	3501	2901	福州	1	2021-06-08 21:24:13	1	0	343	8	013501192723050027292420210608212413	1653767521	3501190300332166
2901012106082220210225	23	35011945230601923573	3501	2901	福州	1	2021-06-08 22:20:21	1	0	297	4	013501194523060192357320210608222021	1752983018	3501190300972213
2901012106090031320001	22	35011611220500082676	3501	2901	福州	1	2021-06-09 00:31:32	1	0	266	9	013501161122050008267620210609003132	1636509280	3501160100062911
2901012106090039030003	23	35011627230300093789	3501	2901	福州	1	2021-06-09 00:39:03	1	0	328	13	013501162723030009378920210609003903	1642135932	3501170100122452
2901012106090241100006	23	35011938230501065132	3501	2901	福州	1	2021-06-09 02:41:10	1	0	313	9	013501193823050106513220210609024110	1659322657	3501190300675806
2901012106090643580018	23	35011634230300124150	3501	2901	福州	1	2021-06-09 06:43:58	1	0	359	8	013501163423030012415020210609064358	1642136636	3501170100123156
2901012106090719030038	23	35011950230602005142	3501	2901	福州	1	2021-06-09 07:19:03	1	0	328	9	013501195023060200514220210609071903	1722558017	3501190401174917
2901012106090725430048	23	35012049230602293065	3501	2901	福州	1	2021-06-09 07:25:43	1	0	313	8	013501204923060229306520210609072543	1767825899	3501200100124344
2901012106090726080050	23	35012030230501322041	3501	2901	福州	1	2021-06-09 07:26:09	1	0	391	12	013501203023050132204120210609072609	1789662100	3501200201587385
2901012106090734540062	23	35011925230600753278	3501	2901	福州	1	2021-06-09 07:34:55	1	0	312	9	013501192523060075327820210609073455	1677678327	3501190100386139
2901012106090738430066	23	35012046230602163701	3501	2901	福州	1	2021-06-09 07:38:43	1	0	312	9	013501204623060216370120210609073843	1768731073	3501210100017859
2901012106090748030084	23	35011928230601032568	3501	2901	福州	1	2021-06-09 07:48:03	1	0	328	8	013501192823060103256820210609074803	1682988756	3501190100543282
2901012106090811370013	22	35011620220300008728	3501	2901	福州	1	2021-06-09 08:11:38	1	0	703	11	013501162022030000872820210609081138	1635147391	3501160100010916
2901012106090814450017	23	35019101110900019256	3501	2901	福州	1	2021-06-09 08:14:45	1	0	297	12	013501910111090001925620210609081445	44646086	9101110700017738
2901012106090825550033	22	35011547223600102160	3501	2901	福州	1	2021-06-09 08:25:55	1	0	312	12	013501154722360010216020210609082555	49703703	9101150200011139
2901012106090828210040	23	35011634230300124594	3501	2901	福州	1	2021-06-09 08:28:21	1	0	375	8	013501163423030012459420210609082821	1628997826	9101150500075984
2901012106090844390072	23	35012035230501345215	3501	2901	福州	1	2021-06-09 08:44:39	1	0	313	9	013501203523050134521520210609084439	1765549049	3501190101068460
2901012106090847550077	23	35011938230601332962	3501	2901	福州	1	2021-06-09 08:47:55	1	0	343	12	013501193823060133296220210609084755	1722298015	3501190401107551
2901012106090907030109	22	35011627220300045856	3501	2901	福州	1	2021-06-09 09:07:03	1	0	329	8	013501162722030004585620210609090703	44895195	9101110700036265
2901012106090907300111	22	35011837220100150669	3501	2901	福州	1	2021-06-09 09:07:30	1	0	312	13	013501183722010015066920210609090730	1721584396	3501190400967321
2901012106090908240115	23	35011620230300012513	3501	2901	福州	1	2021-06-09 09:08:25	1	0	1594	6	013501162023030001251320210609090825	44568918	9101110700004169
2901012106090909390123	23	35011950230602033837	3501	2901	福州	1	2021-06-09 09:09:39	1	0	313	9	013501195023060203383720210609090939	1765382362	3501190101053773
2901012106090915030131	23	35011901230600287284	3501	2901	福州	1	2021-06-09 09:15:04	1	0	313	9	013501190123060028728420210609091504	146555192	3501190400325714
2901012106090930320157	23	35011837230100233534	3501	2901	福州	1	2021-06-09 09:30:32	1	0	281	13	013501183723010023353420210609093032	1661968237	3501180100064417
2901012106090959020212	23	35011745230300156473	3501	2901	福州	1	2021-06-09 09:59:02	1	0	312	13	013501174523030015647320210609095902	1661056990	3501170100231842
2901012106091014180240	23	35012035230501362998	3501	2901	福州	1	2021-06-09 10:14:18	1	0	297	13	013501203523050136299820210609101418	1766774442	3501200100060847
2901012106091020300248	23	35011925230600484622	3501	2901	福州	1	2021-06-09 10:20:30	1	0	312	9	013501192523060048462220210609102030	1669188829	3501190100174895
2901012106091020520249	23	35011831230600093949	3501	2901	福州	1	2021-06-09 10:20:52	1	0	406	13	013501183123060009394920210609102052	1663188857	3501180100157301
2901012106091021410250	23	35011942230601674719	3501	2901	福州	1	2021-06-09 10:21:41	1	0	375	8	013501194223060167471920210609102141	1752978845	3501190300968040
2901012106091023430253	23	35011942230601769809	3501	2901	福州	1	2021-06-09 10:23:44	1	0	328	13	013501194223060176980920210609102344	1722056609	3501190401054103
2901012106091026370257	23	35011935230100712702	3501	2901	福州	1	2021-06-09 10:26:37	1	0	391	8	013501193523010071270220210609102637	1693559494	3501190100852847
2901012106091040070273	23	35011925230600686005	3501	2901	福州	1	2021-06-09 10:40:07	1	0	297	9	013501192523060068600520210609104007	1682994242	3501190100548768
2901012106091040150274	22	35011827220600057504	3501	2901	福州	1	2021-06-09 10:40:16	1	0	359	8	013501182722060005750420210609104016	1665307013	3501180100291210
2901012106091058340290	22	35019303140300074507	3501	2901	福州	1	2021-06-09 10:58:35	1	0	312	9	013501930314030007450720210609105835	45825211	9101140300005606
2901012106091104540292	23	35011928230601156231	3501	2901	福州	1	2021-06-09 11:04:54	1	0	359	12	013501192823060115623120210609110454	1714481415	3501190400712821
2901012106091111090296	23	32011920231610031087	3501	2901	福州	1	2021-06-09 11:11:09	1	0	282	11	013201192023161003108720210609111109	1045387969	3201621901692257
2901012106091112340300	22	35011514223600047148	3501	2901	福州	1	2021-06-09 11:12:34	1	0	344	11	013501151422360004714820210609111234	1630384429	9101150500109062
2901012106091122390312	22	12011638220402004826	3501	2901	福州	1	2021-06-09 11:22:39	1	0	391	13	011201163822040200482620210609112239	120806927	860300078F1332AB
2901012106091127290315	23	35011639230300157964	3501	2901	福州	1	2021-06-09 11:27:29	1	0	328	13	013501163923030015796420210609112729	1642358766	3501170100130551
2901012106091127430317	23	35011928230600872422	3501	2901	福州	1	2021-06-09 11:27:43	1	0	297	13	013501192823060087242220210609112743	1657622059	3501190300578453
2901012106091150550345	23	35011927230500740592	3501	2901	福州	1	2021-06-09 11:50:55	1	0	297	9	013501192723050074059220210609115055	1695169164	3501190500170348
2901012106091212560358	23	35011841230100280786	3501	2901	福州	1	2021-06-09 12:12:56	1	0	297	12	013501184123010028078620210609121256	143872324	3501180400253401
2901012106091227130367	23	35012045230501385707	3501	2901	福州	1	2021-06-09 12:27:13	1	0	328	9	013501204523050138570720210609122713	1753866243	3501200301058415
2901012106091250350383	23	35012030230501326957	3501	2901	福州	1	2021-06-09 12:50:36	1	0	343	12	013501203023050132695720210609125036	1721634033	3501190400996231
2901012106091257270390	23	35011927230500522108	3501	2901	福州	1	2021-06-09 12:57:27	1	0	406	7	013501192723050052210820210609125727	1656556105	3501190300564801
2901012106091309490402	23	35011627230300093204	3501	2901	福州	1	2021-06-09 13:09:49	1	0	344	12	013501162723030009320420210609130949	1642364779	3501170100136564
2901012106091316170406	23	35011847230600105603	3501	2901	福州	1	2021-06-09 13:16:17	1	0	406	8	013501184723060010560320210609131617	144057348	3501180400307391
2901012106091321270410	23	35011927230500227823	3501	2901	福州	1	2021-06-09 13:21:27	1	0	296	9	013501192723050022782320210609132127	1695097890	3501190500099074
2901012106091323290412	23	45011937230717205827	3501	2901	福州	1	2021-06-09 13:23:29	1	0	281	9	014501193723071720582720210609132329	1442840323	4501207800170719
2901012106091346410433	23	35011801230100117844	3501	2901	福州	1	2021-06-09 13:46:42	1	0	344	8	013501180123010011784420210609134642	1661945773	3501180100052775
2901012106091349230436	22	35019303141200216441	3501	2901	福州	1	2021-06-09 13:49:23	1	0	328	9	013501930314120021644120210609134923	48763675	9101140800025711
2901012106091351110439	23	35011841230100267248	3501	2901	福州	1	2021-06-09 13:51:12	1	0	375	8	013501184123010026724820210609135112	1664721605	3501180100274893
2901012106091358160444	23	35011901230600207354	3501	2901	福州	1	2021-06-09 13:58:16	1	0	375	8	013501190123060020735420210609135816	58719120	3501160300094368
2901012106091401230449	23	35011938230100884066	3501	2901	福州	1	2021-06-09 14:01:23	1	0	313	9	013501193823010088406620210609140123	1764825030	3501190100969907
2901012106091405270452	23	31010131001099312318	3501	2901	福州	1	2021-06-09 14:05:27	1	0	312	9	013101013100109931231820210609140527	218001240	86930C0000FDD05F
2901012106091406510454	23	35011938230601529030	3501	2901	福州	1	2021-06-09 14:06:51	1	0	328	13	013501193823060152903020210609140651	1722764903	3501190401281620
2901012106091412030458	23	35011701230300004506	3501	2901	福州	1	2021-06-09 14:12:03	1	0	344	13	013501170123030000450620210609141203	1640361755	3501170100026569
2901012106091420340466	23	45011935230813872781	3501	2901	福州	1	2021-06-09 14:20:34	1	0	313	8	014501193523081387278120210609142034	1702906886	4501191508408070
2901012106091427210474	22	35011627220300047958	3501	2901	福州	1	2021-06-09 14:27:21	1	0	375	13	013501162722030004795820210609142721	44495291	9101110700000475
2901012106091430450476	23	35011827230600036343	3501	2901	福州	1	2021-06-09 14:30:45	1	0	344	12	013501182723060003634320210609143045	1661674420	3501180100018115
2901012106091431100477	22	35011536223600058582	3501	2901	福州	1	2021-06-09 14:31:10	1	0	359	8	013501153622360005858220210609143110	1630396121	9101150500120754
2901012106091438490489	23	35011837230100263241	3501	2901	福州	1	2021-06-09 14:38:50	1	0	282	11	013501183723010026324120210609143850	1663289659	3501180100184025
2901012106091500320509	23	35012049230602295681	3501	2901	福州	1	2021-06-09 15:00:32	1	0	297	9	013501204923060229568120210609150032	1807895540	3501210200004878
2901012106091504220513	23	35011735230100068430	3501	2901	福州	1	2021-06-09 15:04:22	1	0	312	9	013501173523010006843020210609150422	1642449201	3501170100140555
2901012106091509260516	23	35011926230300101603	3501	2901	福州	1	2021-06-09 15:09:26	1	0	312	4	013501192623030010160320210609150926	1650944495	3501190300154863
2901012106091545280546	23	35011952230501240985	3501	2901	福州	1	2021-06-09 15:45:28	1	0	266	9	013501195223050124098520210609154528	1766654324	3501200100040802
2901012106091610540010	23	35011927230500522436	3501	2901	福州	1	2021-06-09 16:10:55	1	0	313	8	013501192723050052243620210609161055	1714436114	3501190400688174
2901012106091624470020	23	35011938230601580279	3501	2901	福州	1	2021-06-09 16:24:48	1	0	266	9	013501193823060158027920210609162448	1764892510	3501190101037387
2901012106091628580022	23	31010131001095968697	3501	2901	福州	1	2021-06-09 16:28:58	1	0	281	11	013101013100109596869720210609162858	1657462372	86B80300343EB4AF
2901012106091645140032	23	35011938230500945268	3501	2901	福州	1	2021-06-09 16:45:14	1	0	312	12	013501193823050094526820210609164514	1722998505	3501190401374051
2901012106091647260033	23	35011927230500136250	3501	2901	福州	1	2021-06-09 16:47:26	1	0	312	9	013501192723050013625020210609164726	1653136726	3501190300314536
2901012106091647290034	23	35011949230100994754	3501	2901	福州	1	2021-06-09 16:47:29	1	0	610	9	013501194923010099475420210609164729	1751988875	3501190300895770
2901012106091651330037	23	35012003230602068088	3501	2901	福州	1	2021-06-09 16:51:33	1	0	266	9	013501200323060206808820210609165133	1761703147	3501190100948667
2901012106091708440049	22	35011627220300044216	3501	2901	福州	1	2021-06-09 17:08:44	1	0	344	8	013501162722030004421620210609170844	1637964756	3501160100143469
2901012106091715080057	22	35011547223600102140	3501	2901	福州	1	2021-06-09 17:15:08	1	0	281	9	013501154722360010214020210609171508	1636032309	3501160100032309
2901012106091726370064	23	35011735230100071885	3501	2901	福州	1	2021-06-09 17:26:38	1	0	297	9	013501173523010007188520210609172638	1640606545	3501170100048050
2901012106091736100074	23	45012048231118523259	3501	2901	福州	1	2021-06-09 17:36:10	1	0	297	9	014501204823111852325920210609173610	1426149434	4501207800086074
2901012106091746210083	23	35012030230501318709	3501	2901	福州	1	2021-06-09 17:46:21	1	0	343	13	013501203023050131870920210609174621	1722743177	3501190401248465
2901012106091810300106	23	35011925230600689328	3501	2901	福州	1	2021-06-09 18:10:30	1	0	265	9	013501192523060068932820210609181030	1652337140	3501190300253465
2901012106091824590121	23	35012035230501359085	3501	2901	福州	1	2021-06-09 18:24:59	1	0	391	8	013501203523050135908520210609182459	1722614137	3501190401268369
2901012106091828060126	23	35011819230600015644	3501	2901	福州	1	2021-06-09 18:28:06	1	0	328	8	013501181923060001564420210609182806	142837326	3501180400215322
2901012106091847560144	23	35011924230500087869	3501	2901	福州	1	2021-06-09 18:47:56	1	0	281	11	013501192423050008786920210609184756	1667813257	3501190100091835
2901012106091852470149	23	45012032230718603068	3501	2901	福州	1	2021-06-09 18:52:48	1	0	281	4	014501203223071860306820210609185248	1813768410	4501211001829082
2901012106091906180158	23	35011829230600060382	3501	2901	福州	1	2021-06-09 19:06:19	1	0	344	8	013501182923060006038220210609190619	1662600461	3501180100122552
2901012106091911150161	23	35011847230600155668	3501	2901	福州	1	2021-06-09 19:11:15	1	0	328	13	013501184723060015566820210609191115	143875138	3501180400258326
2901012106091911380162	23	35011645230500007460	3501	2901	福州	1	2021-06-09 19:11:38	1	0	313	9	013501164523050000746020210609191138	1631751127	9101150500169017
2901012106091913060164	22	35011547223600114721	3501	2901	福州	1	2021-06-09 19:13:06	1	0	328	8	013501154722360011472120210609191306	144041806	3501180400290246
2901012106091936180175	23	35019103130300008107	3501	2901	福州	1	2021-06-09 19:36:19	1	0	328	4	013501910313030000810720210609193619	51252838	9103130300001443
2901012106092034340200	23	35011942230601635609	3501	2901	福州	1	2021-06-09 20:34:34	1	0	281	13	013501194223060163560920210609203434	1751277109	3501190300883905
2901012106092106390213	23	35011634230300120183	3501	2901	福州	1	2021-06-09 21:06:40	1	0	328	9	013501163423030012018320210609210640	1638202392	3501160100147892
2901012106092141420223	23	35011942230601821456	3501	2901	福州	1	2021-06-09 21:41:42	1	0	360	8	013501194223060182145620210609214142	1789665482	3501200201590631
2901012106092145110225	23	35011927230500739657	3501	2901	福州	1	2021-06-09 21:45:11	1	0	313	13	013501192723050073965720210609214511	1682386449	3501190100531074
2901012106100627550014	23	35012035230501347841	3501	2901	福州	1	2021-06-10 06:27:55	1	0	328	9	013501203523050134784120210610062755	1767753426	3501200100109533
2901012106100648330024	23	35011928230600870466	3501	2901	福州	1	2021-06-10 06:48:33	1	0	328	8	013501192823060087046620210610064833	1682988360	3501190100542886
2901012106100709030036	23	31010131002701677490	3501	2901	福州	1	2021-06-10 07:09:03	1	0	328	8	013101013100270167749020210610070903	1654775635	86B80300341F41C5
2901012106100709320037	23	35011942230601887458	3501	2901	福州	1	2021-06-10 07:09:32	1	0	297	9	013501194223060188745820210610070932	1695267538	3501190500268722
2901012106100714140044	23	35019101120400128796	3501	2901	福州	1	2021-06-10 07:14:14	1	0	391	8	013501910112040012879620210610071414	45622803	9101110700098639
2901012106100716040046	23	35011935230100440171	3501	2901	福州	1	2021-06-10 07:16:05	1	0	344	13	013501193523010044017120210610071605	1721619937	3501190400931705
2901012106100717070048	23	35011951230501169548	3501	2901	福州	1	2021-06-10 07:17:07	1	0	343	13	013501195123050116954820210610071707	1765614743	3501190101118654
2901012106100740520077	23	37011901230212353033	3501	2901	福州	1	2021-06-10 07:40:52	1	0	360	12	013701190123021235303320210610074052	1676015534	3701022028930756
2901012106100800340113	23	35011925230600814332	3501	2901	福州	1	2021-06-10 08:00:34	1	0	312	12	013501192523060081433220210610080034	1654335594	3501190300409979
2901012106100800400114	23	35011627230300080253	3501	2901	福州	1	2021-06-10 08:00:41	1	0	312	13	013501162723030008025320210610080041	45088197	9101110700060309
2901012106100802260004	23	35011647230500058990	3501	2901	福州	1	2021-06-10 08:02:26	1	0	312	9	013501164723050005899020210610080226	1639819219	3501160100230423
2901012106100808550016	23	35011925230600459955	3501	2901	福州	1	2021-06-10 08:08:55	1	0	313	9	013501192523060045995520210610080855	1669049776	3501190100163202
2901012106100814110024	23	35011942230601739332	3501	2901	福州	1	2021-06-10 08:14:11	1	0	281	11	013501194223060173933220210610081411	1750980201	3501190300842420
2901012106100817380034	23	35011717230100044621	3501	2901	福州	1	2021-06-10 08:17:38	1	0	297	13	013501171723010004462120210610081738	1642141678	3501170100128198
2901012106100818190035	22	35011628220300051473	3501	2901	福州	1	2021-06-10 08:18:19	1	0	391	12	013501162822030005147320210610081819	49924876	9101150200021166
2901012106100825420045	23	35011837230100216470	3501	2901	福州	1	2021-06-10 08:25:42	1	0	250	11	013501183723010021647020210610082542	1663503671	3501180100194059
2901012106100852370095	23	35011935230100744518	3501	2901	福州	1	2021-06-10 08:52:37	1	0	375	8	013501193523010074451820210610085237	1721352161	3501190400860500
2901012106100853340097	23	35011701230300009396	3501	2901	福州	1	2021-06-10 08:53:34	1	0	343	8	013501170123030000939620210610085334	1639819793	3501160100230997
2901012106100853520099	22	35011547223600096651	3501	2901	福州	1	2021-06-10 08:53:52	1	0	297	9	013501154722360009665120210610085352	1634927988	3501160100006120
2901012106100856380105	23	35011925230600553465	3501	2901	福州	1	2021-06-10 08:56:38	1	0	266	11	013501192523060055346520210610085638	1653876751	3501190300344446
2901012106100859180113	22	35011909220300041934	3501	2901	福州	1	2021-06-10 08:59:18	1	0	313	9	013501190922030004193420210610085918	1691815983	3501190100724027
2901012106100859240114	23	44011926232354053119	3501	2901	福州	1	2021-06-10 08:59:24	1	0	297	9	014401192623235405311920210610085924	1699607635	86B8000131465871
2901012106100902480122	22	35019303141200223103	3501	2901	福州	1	2021-06-10 09:02:48	1	0	312	9	013501930314120022310320210610090248	45025483	9101110700035486
2901012106100903540123	23	35011949230100998489	3501	2901	福州	1	2021-06-10 09:03:54	1	0	250	5	013501194923010099848920210610090354	1751268455	3501190300875251
2901012106100905400129	23	50012020230003945354	3501	2901	福州	1	2021-06-10 09:05:40	1	0	390	8	015001202023000394535420210610090540	24929014	86B80001316991BF
2901012106100915210157	22	35011803220100099790	3501	2901	福州	1	2021-06-10 09:15:21	1	0	329	8	013501180322010009979020210610091521	142781800	3501180400173736
2901012106100924170173	23	35012046230602212231	3501	2901	福州	1	2021-06-10 09:24:17	1	0	297	11	013501204623060221223120210610092417	1789992284	3501200401670326
2901012106100946370219	23	35019101120400082580	3501	2901	福州	1	2021-06-10 09:46:37	1	0	313	8	013501910112040008258020210610094637	1640607024	3501170100048529
2901012106100947270223	23	45012001230717890298	3501	2901	福州	1	2021-06-10 09:47:27	1	0	281	4	014501200123071789029820210610094727	1812139179	4501201000199851
2901012106100956210244	23	35011847230600151384	3501	2901	福州	1	2021-06-10 09:56:21	1	0	343	13	013501184723060015138420210610095621	1665310866	3501180100295063
2901012106101004430256	23	35011745230100103325	3501	2901	福州	1	2021-06-10 10:04:43	1	0	422	11	013501174523010010332520210610100443	1628799736	9101150500059334
2901012106101006310261	23	35012045230501592001	3501	2901	福州	1	2021-06-10 10:06:31	1	0	375	8	013501204523050159200120210610100631	1753844472	3501200301036644
2901012106101007130264	23	35011738230300135569	3501	2901	福州	1	2021-06-10 10:07:13	1	0	313	9	013501173823030013556920210610100713	1643295560	3501170100191408
2901012106101025460291	22	35011514223600042049	3501	2901	福州	1	2021-06-10 10:25:46	1	0	391	12	013501151422360004204920210610102546	1629397205	9101150500098595
2901012106101027410296	23	35011620230300006916	3501	2901	福州	1	2021-06-10 10:27:41	1	0	329	4	013501162023030000691620210610102741	59160825	3501160300105253
2901012106101048380318	23	31010131000836091572	3501	2901	福州	1	2021-06-10 10:48:38	1	0	343	12	013101013100083609157220210610104838	1191871923	869D4700000D98B8
2901012106101120200344	23	35011803230100156114	3501	2901	福州	1	2021-06-10 11:20:21	1	0	266	9	013501180323010015611420210610112021	142782620	3501180400172593
2901012106101120470346	23	35011952230501239546	3501	2901	福州	1	2021-06-10 11:20:47	1	0	375	8	013501195223050123954620210610112047	1766508793	3501200100016281
2901012106101127080352	23	35011928230600845945	3501	2901	福州	1	2021-06-10 11:27:08	1	0	281	9	013501192823060084594520210610112708	1682989146	3501190100543672
2901012106101134390357	23	35012030230501326934	3501	2901	福州	1	2021-06-10 11:34:40	1	0	344	13	013501203023050132693420210610113440	1722066567	3501190401061906
2901012106101144310364	22	35019303150100243753	3501	2901	福州	1	2021-06-10 11:44:31	1	0	329	8	013501930315010024375320210610114431	1628891145	9101150500063213
2901012106101148290366	23	35011935230100643063	3501	2901	福州	1	2021-06-10 11:48:29	1	0	312	9	013501193523010064306320210610114829	1686920857	3501190100597860
2901012106101151570371	23	35011913230500055606	3501	2901	福州	1	2021-06-10 11:51:57	1	0	328	8	013501191323050005560620210610115157	1649477744	3501190300006381
2901012106101159160376	23	35011950230602004806	3501	2901	福州	1	2021-06-10 11:59:16	1	0	375	12	013501195023060200480620210610115916	1722405688	3501190401153660
2901012106101159270377	22	45011637220110052600	3501	2901	福州	1	2021-06-10 11:59:27	1	0	281	11	014501163722011005260020210610115927	304552690	4501165102562802
2901012106101209470385	23	35011927230500740592	3501	2901	福州	1	2021-06-10 12:09:47	1	0	281	13	013501192723050074059220210610120947	1695169164	3501190500170348
2901012106101219580391	23	35011927230500733417	3501	2901	福州	1	2021-06-10 12:19:59	1	0	328	13	013501192723050073341720210610121959	1722051863	3501190401054513
2901012106101236330405	23	35012001230602046907	3501	2901	福州	1	2021-06-10 12:36:33	1	0	343	8	013501200123060204690720210610123633	1766769546	3501200100055951
2901012106101258260417	23	35011935230100797941	3501	2901	福州	1	2021-06-10 12:58:26	1	0	406	8	013501193523010079794120210610125826	1690063374	3501190100683592
2901012106101301490422	23	35019103160100205869	3501	2901	福州	1	2021-06-10 13:01:49	1	0	390	8	013501910316010020586920210610130149	1628785419	9101150500045017
2901012106101306070426	23	35011942230501068409	3501	2901	福州	1	2021-06-10 13:06:07	1	0	359	8	013501194223050106840920210610130607	1767838957	3501200100126586
2901012106101323400433	23	35011813230100175405	3501	2901	福州	1	2021-06-10 13:23:40	1	0	297	9	013501181323010017540520210610132340	142783073	3501180400172393
2901012106101327090437	23	35011801230100111838	3501	2901	福州	1	2021-06-10 13:27:09	1	0	266	9	013501180123010011183820210610132709	1661661141	3501180100004836
2901012106101334020442	23	35011924230300062347	3501	2901	福州	1	2021-06-10 13:34:02	1	0	406	13	013501192423030006234720210610133402	1650928775	3501190300147143
2901012106101409500475	23	35011913230500042657	3501	2901	福州	1	2021-06-10 14:09:51	1	0	359	12	013501191323050004265720210610140951	1649478018	3501190300006655
2901012106101422220484	23	35011950230602034385	3501	2901	福州	1	2021-06-10 14:22:23	1	0	313	9	013501195023060203438520210610142223	1790042929	3501200401609975
2901012106101430290492	23	35011922230600368920	3501	2901	福州	1	2021-06-10 14:30:29	1	0	406	11	013501192223060036892020210610143029	1712835697	3501190400525019
2901012106101440270504	23	35011933230100352146	3501	2901	福州	1	2021-06-10 14:40:27	1	0	485	7	013501193323010035214620210610144027	1695174482	3501190500175666
2901012106101449340512	23	35019101120400103304	3501	2901	福州	1	2021-06-10 14:49:35	1	0	953	9	013501910112040010330420210610144935	45174586	9101110790022025
2901012106101456290518	23	35011938230601414764	3501	2901	福州	1	2021-06-10 14:56:29	1	0	250	12	013501193823060141476420210610145629	1747543505	3501190300795478
2901012106101508370527	23	35011928230600981354	3501	2901	福州	1	2021-06-10 15:08:37	1	0	281	9	013501192823060098135420210610150837	1676725506	3501190100356358
2901012106101516500532	23	35011942230601782662	3501	2901	福州	1	2021-06-10 15:16:50	1	0	328	8	013501194223060178266220210610151650	1764847895	3501190100992772
2901012106101518550534	23	35011634230300110561	3501	2901	福州	1	2021-06-10 15:18:55	1	0	406	7	013501163423030011056120210610151855	1628789515	9101150500049113
2901012106101525590537	23	35011837230100215952	3501	2901	福州	1	2021-06-10 15:25:59	1	0	281	9	013501183723010021595220210610152559	143877001	3501180400252938
2901012106101529290539	23	35019103130700035787	3501	2901	福州	1	2021-06-10 15:29:29	1	0	329	8	013501910313070003578720210610152929	46751124	9101140800011577
2901012106101529420541	22	32011851221600034576	3501	2901	福州	1	2021-06-10 15:29:42	1	0	312	13	013201185122160003457620210610152942	1044807804	3201621901114726
2901012106101536110548	23	35011928230600921707	3501	2901	福州	1	2021-06-10 15:36:11	1	0	313	9	013501192823060092170720210610153611	1714459224	3501190400695589
2901012106101549190563	23	35011927230500690729	3501	2901	福州	1	2021-06-10 15:49:20	1	0	281	9	013501192723050069072920210610154920	1678061109	3501190100441421
2901012106101605540008	23	35011735230100063117	3501	2901	福州	1	2021-06-10 16:05:54	1	0	297	11	013501173523010006311720210610160554	47339145	9101130300033195
2901012106101616440013	23	35011925230600719411	3501	2901	福州	1	2021-06-10 16:16:44	1	0	375	13	013501192523060071941120210610161644	1722382795	3501190401219124
2901012106101626430020	23	35011927230500349247	3501	2901	福州	1	2021-06-10 16:26:44	1	0	313	9	013501192723050034924720210610162644	1712828927	3501190400506446
2901012106101629580023	23	35019101120400140801	3501	2901	福州	1	2021-06-10 16:29:58	1	0	281	9	013501910112040014080120210610162958	46964735	9101130200003441
2901012106101635110031	23	35011935230100566157	3501	2901	福州	1	2021-06-10 16:35:11	1	0	266	9	013501193523010056615720210610163511	1690867850	3501190100696944
2901012106101639000033	23	37011901230207068917	3501	2901	福州	1	2021-06-10 16:39:00	1	0	328	9	013701190123020706891720210610163900	1674566151	3701022027941267
2901012106101648240038	23	35019101120400105094	3501	2901	福州	1	2021-06-10 16:48:24	1	0	329	13	013501910112040010509420210610164824	45175749	9101110790023096
2901012106101703290050	23	35012045230501524390	3501	2901	福州	1	2021-06-10 17:03:29	1	0	344	8	013501204523050152439020210610170329	1767842864	3501200100130493
2901012106101706540054	23	35011634230300125493	3501	2901	福州	1	2021-06-10 17:06:54	1	0	312	13	013501163423030012549320210610170654	1635339607	3501160100027496
2901012106101708370056	23	35011927230500329203	3501	2901	福州	1	2021-06-10 17:08:37	1	0	281	4	013501192723050032920320210610170837	1652058286	3501190300223316
2901012106101713260059	22	35011620223600120118	3501	2901	福州	1	2021-06-10 17:13:26	1	0	485	11	013501162022360012011820210610171326	49924021	9101150200020311
2901012106101746480083	23	35019101110900015650	3501	2901	福州	1	2021-06-10 17:46:48	1	0	312	12	013501910111090001565020210610174648	44691420	9101110700025608
2901012106101747150084	23	35011935230100712558	3501	2901	福州	1	2021-06-10 17:47:15	1	0	360	8	013501193523010071255820210610174715	1690867916	3501190100697010
2901012106101751470089	23	35011847230600115934	3501	2901	福州	1	2021-06-10 17:51:47	1	0	329	8	013501184723060011593420210610175147	143899884	3501180400254321
2901012106101752180090	23	35012030230501323906	3501	2901	福州	1	2021-06-10 17:52:19	1	0	391	12	013501203023050132390620210610175219	1789674123	3501200201591374
2901012106101757190093	22	35019303140800147336	3501	2901	福州	1	2021-06-10 17:57:20	1	0	328	9	013501930314080014733620210610175720	46573810	9101140700018204
2901012106101808170096	23	35011829230600064573	3501	2901	福州	1	2021-06-10 18:08:17	1	0	344	13	013501182923060006457320210610180817	1662807958	3501180100130447
2901012106102015570169	23	45011925230813377582	3501	2901	福州	1	2021-06-10 20:15:57	1	0	312	13	014501192523081337758220210610201557	24128127	4501191307350911
2901012106102040460174	22	35011902220300001443	3501	2901	福州	1	2021-06-10 20:40:46	1	0	344	4	013501190222030000144320210610204046	1665688762	3501190100017958
2901012106102115500190	23	35011827230600039161	3501	2901	福州	1	2021-06-10 21:15:51	1	0	359	8	013501182723060003916120210610211551	1662804437	3501180100126926
2901012106102138390196	23	35011634230300120183	3501	2901	福州	1	2021-06-10 21:38:39	1	0	359	8	013501163423030012018320210610213839	1638202392	3501160100147892
2901012106102156420202	23	35011928230600898117	3501	2901	福州	1	2021-06-10 21:56:43	1	0	297	13	013501192823060089811720210610215643	1659043525	3501190300652864
2901012106102215340203	23	35011928230600898586	3501	2901	福州	1	2021-06-10 22:15:34	1	0	281	9	013501192823060089858620210610221534	1658509970	3501190300612789
2901012106102317110212	23	31010131002976303804	3501	2901	福州	1	2021-06-10 23:17:11	1	0	313	13	013101013100297630380420210610231711	1657683029	86B8030034339B5A
2901112106060237470020	15	1401020700578826	3501	2901	福州	11	2021-06-06 02:37:50	1	0	9516	0	020000140102070057882620210606023750	0	0
2901112106060300470023	23	35011949230101012277	3501	2901	福州	11	2021-06-06 03:00:48	11	0	5616	0	013501194923010101227720210606030048	1787326411	3501190401398752
2901112106060329150024	23	35012042230602127441	3501	2901	福州	11	2021-06-06 03:29:18	11	0	9048	0	013501204223060212744120210606032918	1691812651	3501190100720695
2901112106060452110032	15	4401019301026074	3501	2901	福州	11	2021-06-06 04:52:20	1	0	20124	0	020000440101930102607420210606045220	0	0
2901112106060531150046	15	4201018200002989	3501	2901	福州	11	2021-06-06 05:31:22	16	0	18564	0	020000420101820000298920210606053122	0	0
2901112106060615350056	23	35012045230501578585	3501	2901	福州	11	2021-06-06 06:15:36	11	0	2808	0	013501204523050157858520210606061536	1768734793	3501210100021579
2901112106060645070073	15	3401016200738056	3501	2901	福州	11	2021-06-06 06:45:11	11	0	12636	0	020000340101620073805620210606064511	0	0
2901112106060648300075	15	3501016200401775	3501	2901	福州	11	2021-06-06 06:48:31	1	0	11232	0	020000350101620040177520210606064831	0	0
2901112106060706250089	23	35011945230601920974	3501	2901	福州	11	2021-06-06 07:07:07	11	0	46020	0	013501194523060192097420210606070707	1752088219	3501190300946919
2901112106060714140093	15	1401020700271516	3501	2901	福州	11	2021-06-06 07:14:17	1	0	13416	0	020000140102070027151620210606071417	0	0
2901112106060715160096	15	3703019101194121	3501	2901	福州	11	2021-06-06 07:15:18	1	0	8502	0	020000370301910119412120210606071518	0	0
2901112106060732270108	15	5001016600797096	3501	2901	福州	11	2021-06-06 07:32:32	1	0	11856	0	020000500101660079709620210606073232	0	0
2901112106060739200116	23	33011907230101439162	3501	2901	福州	11	2021-06-06 07:39:26	16	0	11715	0	013301190723010143916220210606073926	1660018357	3301031910857783
2901112106060752150127	15	4401017200344552	3501	2901	福州	11	2021-06-06 07:52:20	1	0	13416	0	020000440101720034455220210606075220	0	0
2901112106060759520007	15	5101016200057138	3501	2901	福州	11	2021-06-06 07:59:56	11	0	13245	0	020000510101620005713820210606075956	0	0
2901112106060816500026	15	5101016800084549	3501	2901	福州	11	2021-06-06 08:16:52	11	0	11622	0	020000510101680008454920210606081652	0	0
2901112106060835190040	15	3301016100509548	3501	2901	福州	11	2021-06-06 08:35:20	11	0	9298	0	020000330101610050954820210606083520	0	0
2901112106060841580047	15	6201016300088121	3501	2901	福州	11	2021-06-06 08:42:01	1	0	16692	0	020000620101630008812120210606084201	0	0
2901112106060903010074	15	5101016800324980	3501	2901	福州	11	2021-06-06 09:03:04	1	0	31403	0	020000510101680032498020210606090304	0	0
2901112106060903360075	15	3301016300244040	3501	2901	福州	11	2021-06-06 09:03:36	1	0	8049	0	020000330101630024404020210606090336	0	0
2901112106060916430092	23	35011942230601797293	3501	2901	福州	11	2021-06-06 09:16:44	11	0	4150	0	013501194223060179729320210606091644	1751084999	3501190300852808
2901112106060925470110	15	6401016300360319	3501	2901	福州	11	2021-06-06 09:25:51	1	0	9298	0	020000640101630036031920210606092551	0	0
2901112106060936340132	23	37011901230226852201	3501	2901	福州	11	2021-06-06 09:36:36	15	0	11403	0	013701190123022685220120210606093636	1742106065	3701182050553476
2901112106060938170137	15	4401016200536205	3501	2901	福州	11	2021-06-06 09:38:23	1	0	14633	0	020000440101620053620520210606093823	0	0
2901112106060938380138	23	35011948230601952069	3501	2901	福州	11	2021-06-06 09:38:39	11	0	4368	0	013501194823060195206920210606093839	1788286731	3501190401487401
2901112106060939000140	15	4401016200082205	3501	2901	福州	11	2021-06-06 09:39:05	11	0	15382	0	020000440101620008220520210606093905	0	0
2901112106060943530152	23	35012035230501359334	3501	2901	福州	11	2021-06-06 09:43:54	11	0	5928	0	013501203523050135933420210606094354	1721584053	3501190400887276
2901112106060947240157	15	4401016102074382	3501	2901	福州	11	2021-06-06 09:47:30	1	0	14196	0	020000440101610207438220210606094730	0	0
2901112106060948440163	15	4301019200701215	3501	2901	福州	11	2021-06-06 09:48:51	1	0	13822	0	020000430101920070121520210606094851	0	0
2901112106060949150165	23	35011942230601770909	3501	2901	福州	11	2021-06-06 09:49:18	11	0	6162	0	013501194223060177090920210606094918	1752038592	3501190300917392
2901112106060950530168	23	35011950230602012897	3501	2901	福州	11	2021-06-06 09:50:57	11	0	10483	0	013501195023060201289720210606095057	1722789597	3501190401283455
2901112106061001180190	15	3702016300178217	3501	2901	福州	11	2021-06-06 10:01:30	1	0	21372	0	020000370201630017821720210606100130	0	0
2901112106061006110201	23	35011950230602012623	3501	2901	福州	11	2021-06-06 10:06:17	13	0	10686	0	013501195023060201262320210606100617	1765547926	3501190101067337
2901112106061010570206	23	35011942230601753851	3501	2901	福州	11	2021-06-06 10:11:23	16	0	32011	0	013501194223060175385120210606101123	1722851763	3501190401347909
2901112106061022260225	15	4401016200437366	3501	2901	福州	11	2021-06-06 10:22:32	1	0	14352	0	020000440101620043736620210606102232	0	0
2901112106061028300230	15	4401016101801760	3501	2901	福州	11	2021-06-06 10:28:33	1	0	12168	0	020000440101610180176020210606102833	0	0
2901112106061034190235	15	2101019700509184	3501	2901	福州	11	2021-06-06 10:34:30	1	0	24024	0	020000210101970050918420210606103430	0	0
2901112106061034450236	15	4401019300908324	3501	2901	福州	11	2021-06-06 10:34:52	1	0	13821	0	020000440101930090832420210606103452	0	0
2901112106061039230242	15	4301019200471364	3501	2901	福州	11	2021-06-06 10:39:27	1	0	15132	0	020000430101920047136420210606103927	0	0
2901112106061043120251	15	1401020700203173	3501	2901	福州	11	2021-06-06 10:43:17	11	0	12168	0	020000140102070020317320210606104317	0	0
2901112106061049440258	23	33011907230101029371	3501	2901	福州	11	2021-06-06 10:49:50	16	0	13604	0	013301190723010102937120210606104950	1753879489	3301032005101232
2901112106061108420289	15	6201016300110267	3501	2901	福州	11	2021-06-06 11:08:44	1	0	10031	0	020000620101630011026720210606110844	0	0
2901112106061115580296	15	3201016100255531	3501	2901	福州	11	2021-06-06 11:16:12	11	0	22823	0	020000320101610025553120210606111612	0	0
2901112106061118080299	15	3601016100752889	3501	2901	福州	11	2021-06-06 11:18:10	1	0	11107	0	020000360101610075288920210606111810	0	0
2901112106061118510301	15	3501016100013142	3501	2901	福州	11	2021-06-06 11:19:10	1	0	29640	0	020000350101610001314220210606111910	0	0
2901112106061122140305	15	3702016300563877	3501	2901	福州	11	2021-06-06 11:22:19	14	0	16537	0	020000370201630056387720210606112219	0	0
2901112106061122510307	15	6501016300006979	3501	2901	福州	11	2021-06-06 11:22:54	1	0	8673	0	020000650101630000697920210606112254	0	0
2901112106061123280308	23	33011912230201569485	3501	2901	福州	11	2021-06-06 11:23:33	14	0	8876	0	013301191223020156948520210606112333	1754377719	3301032005215930
2901112106061146240334	15	4401016200013640	3501	2901	福州	11	2021-06-06 11:46:26	1	0	7378	0	020000440101620001364020210606114626	0	0
2901112106061147250339	15	1101018400457883	3501	2901	福州	11	2021-06-06 11:48:29	11	0	73788	0	020000110101840045788320210606114829	0	0
2901112106061159350346	15	3401016200243236	3501	2901	福州	11	2021-06-06 11:59:38	1	0	10140	0	020000340101620024323620210606115938	0	0
2901112106061204380353	15	4401016200838859	3501	2901	福州	11	2021-06-06 12:04:41	1	0	10421	0	020000440101620083885920210606120441	0	0
2901112106061210380359	23	35011942230601723323	3501	2901	福州	11	2021-06-06 12:10:39	11	0	4056	0	013501194223060172332320210606121039	1751279415	3501190300886211
2901112106061213000366	15	4401016200841242	3501	2901	福州	11	2021-06-06 12:13:03	1	0	70731	0	020000440101620084124220210606121303	0	0
2901112106061221130371	15	4401016102324406	3501	2901	福州	11	2021-06-06 12:21:17	14	0	15771	0	020000440101610232440620210606122117	0	0
2901112106061225070376	15	2301016500040273	3501	2901	福州	11	2021-06-06 12:25:10	11	0	11700	0	020000230101650004027320210606122510	0	0
2901112106061228360379	23	35011942230601815731	3501	2901	福州	11	2021-06-06 12:28:37	11	0	4150	0	013501194223060181573120210606122837	1722731189	3501190401276985
2901112106061233590383	15	3301017200092460	3501	2901	福州	11	2021-06-06 12:34:00	1	0	6552	0	020000330101720009246020210606123400	0	0
2901112106061242320393	23	35012022230602090988	3501	2901	福州	11	2021-06-06 12:42:41	16	0	12433	0	013501202223060209098820210606124241	1789673603	3501200201594869
2901112106061249520400	15	2201016300062286	3501	2901	福州	11	2021-06-06 12:49:53	1	0	10764	0	020000220101630006228620210606124953	0	0
2901112106061251380405	15	6401016300045779	3501	2901	福州	11	2021-06-06 12:51:44	1	0	15553	0	020000640101630004577920210606125144	0	0
2901112106061251560406	15	4101016200677178	3501	2901	福州	11	2021-06-06 12:51:57	1	0	11700	0	020000410101620067717820210606125157	0	0
2901112106061252160408	15	3201016101586340	3501	2901	福州	11	2021-06-06 12:52:17	1	0	7957	0	020000320101610158634020210606125217	0	0
2901112106061259090415	15	1301016100260189	3501	2901	福州	11	2021-06-06 12:59:11	1	0	8112	0	020000130101610026018920210606125911	0	0
2901112106061304460419	15	3301017200264467	3501	2901	福州	11	2021-06-06 13:04:52	1	0	13572	0	020000330101720026446720210606130452	0	0
2901112106061310450427	15	3501016200200240	3501	2901	福州	11	2021-06-06 13:10:48	1	0	10655	0	020000350101620020024020210606131048	0	0
2901112106061319170439	23	35011942230601633740	3501	2901	福州	11	2021-06-06 13:19:21	16	0	9360	0	013501194223060163374020210606131921	1747284494	3501190300728117
2901112106061319390440	23	35011942230601825157	3501	2901	福州	11	2021-06-06 13:19:43	11	0	10826	0	013501194223060182515720210606131943	1761668439	3501190100913959
2901112106061327250452	23	35011942230601886281	3501	2901	福州	11	2021-06-06 13:27:29	15	0	8439	0	013501194223060188628120210606132729	1679831907	3501190100479229
2901112106061332040459	23	35012022230602092046	3501	2901	福州	11	2021-06-06 13:32:08	16	0	9375	0	013501202223060209204620210606133208	1752978943	3501190300968138
2901112106061334030463	23	35011942230601880176	3501	2901	福州	11	2021-06-06 13:34:04	22	0	5148	0	013501194223060188017620210606133404	1690070240	3501190100690458
2901112106061344390474	15	4401016200576718	3501	2901	福州	11	2021-06-06 13:44:42	1	0	10077	0	020000440101620057671820210606134442	0	0
2901112106061345360476	15	1401020700123521	3501	2901	福州	11	2021-06-06 13:45:38	1	0	10078	0	020000140102070012352120210606134538	0	0
2901112106061347060478	23	35011945230601907115	3501	2901	福州	11	2021-06-06 13:47:07	11	0	5304	0	013501194523060190711520210606134707	1723721703	3501190401435507
2901112106061347440481	23	35011950230602004760	3501	2901	福州	11	2021-06-06 13:47:45	11	0	5304	0	013501195023060200476020210606134745	1766504056	3501200100011544
2901112106061349110488	15	3301017200289545	3501	2901	福州	11	2021-06-06 13:49:13	1	0	9984	0	020000330101720028954520210606134913	0	0
2901112106061357320500	15	4101016200605931	3501	2901	福州	11	2021-06-06 13:57:34	1	0	8736	0	020000410101620060593120210606135734	0	0
2901112106061405220510	15	1401020700812422	3501	2901	福州	11	2021-06-06 14:05:26	1	0	9250	0	020000140102070081242220210606140526	0	0
2901112106061406450514	15	1301016700360326	3501	2901	福州	11	2021-06-06 14:06:49	14	0	23400	0	020000130101670036032620210606140649	0	0
2901112106061424370541	15	2201016300080687	3501	2901	福州	11	2021-06-06 14:24:41	1	0	10171	0	020000220101630008068720210606142441	0	0
2901112106061437030551	23	35011948230602000357	3501	2901	福州	11	2021-06-06 14:37:09	16	0	11107	0	013501194823060200035720210606143709	1687555149	3501190100624649
2901112106061446570569	15	3301016100794162	3501	2901	福州	11	2021-06-06 14:46:59	1	0	9703	0	020000330101610079416220210606144659	0	0
2901112106061447230570	15	4401020400086576	3501	2901	福州	11	2021-06-06 14:47:25	1	0	7800	0	020000440102040008657620210606144725	0	0
2901112106061506230599	15	3301016300023686	3501	2901	福州	11	2021-06-06 15:06:24	1	0	11404	0	020000330101630002368620210606150624	0	0
2901112106061506360600	15	1301016700083354	3501	2901	福州	11	2021-06-06 15:06:37	1	0	7113	0	020000130101670008335420210606150637	0	0
2901112106061509530604	15	3601016100857203	3501	2901	福州	11	2021-06-06 15:09:55	1	0	8112	0	020000360101610085720320210606150955	0	0
2901112106061523500629	15	4401016100076262	3501	2901	福州	11	2021-06-06 15:23:52	11	0	12121	0	020000440101610007626220210606152352	0	0
2901112106061542050653	15	4301019200416356	3501	2901	福州	11	2021-06-06 15:42:07	1	0	9735	0	020000430101920041635620210606154207	0	0
2901112106061543380659	15	4101016200139123	3501	2901	福州	11	2021-06-06 15:43:40	1	0	10826	0	020000410101620013912320210606154340	0	0
2901112106061551500667	15	4201016100224284	3501	2901	福州	11	2021-06-06 15:51:52	1	0	9048	0	020000420101610022428420210606155152	0	0
2901112106061621050032	23	37012004230244282048	3501	2901	福州	11	2021-06-06 16:21:24	16	0	23557	0	013701200423024428204820210606162124	1790905726	3701084024029781
2901112106061635050055	15	3101018700186096	3501	2901	福州	11	2021-06-06 16:35:07	11	0	9828	0	020000310101870018609620210606163507	0	0
2901112106061636220057	15	4301019200356280	3501	2901	福州	11	2021-06-06 16:36:24	1	0	9828	0	020000430101920035628020210606163624	0	0
2901112106061647440076	15	3501016200195853	3501	2901	福州	11	2021-06-06 16:47:45	1	0	9610	0	020000350101620019585320210606164745	0	0
2901112106061649450084	15	5101016800194789	3501	2901	福州	11	2021-06-06 16:49:53	1	0	18486	0	020000510101680019478920210606164953	0	0
2901112106061652220086	23	35011942230601782426	3501	2901	福州	11	2021-06-06 16:52:29	1	0	14883	0	013501194223060178242620210606165229	1723001957	3501190401377284
2901112106061653510089	15	3501016200060979	3501	2901	福州	11	2021-06-06 16:53:55	1	0	24992	0	020000350101620006097920210606165355	0	0
2901112106061713480104	15	4301019200117004	3501	2901	福州	11	2021-06-06 17:13:50	1	0	8736	0	020000430101920011700420210606171350	0	0
2901112106061715020107	15	3702016300426397	3501	2901	福州	11	2021-06-06 17:15:05	16	0	10920	0	020000370201630042639720210606171505	0	0
2901112106061718370113	23	35011927230500136227	3501	2901	福州	11	2021-06-06 17:18:46	1	0	16880	0	013501192723050013622720210606171846	1653136739	3501190300314549
2901112106061719080115	15	4401019300066448	3501	2901	福州	11	2021-06-06 17:19:12	1	0	11544	0	020000440101930006644820210606171912	0	0
2901112106061724270124	15	5201016200858662	3501	2901	福州	11	2021-06-06 17:24:31	1	0	11076	0	020000520101620085866220210606172431	0	0
2901112106061731040135	15	5101016100201267	3501	2901	福州	11	2021-06-06 17:31:08	1	0	10609	0	020000510101610020126720210606173108	0	0
2901112106061732030136	15	4401017200404190	3501	2901	福州	11	2021-06-06 17:32:17	11	0	22012	0	020000440101720040419020210606173217	0	0
2901112106061744200157	15	3401016100325435	3501	2901	福州	11	2021-06-06 17:46:51	1	0	160291	0	020000340101610032543520210606174651	0	0
2901112106061755170170	15	3201016100884609	3501	2901	福州	11	2021-06-06 17:55:31	16	0	24492	0	020000320101610088460920210606175531	0	0
2901112106061800010177	15	3301016300763227	3501	2901	福州	11	2021-06-06 18:00:09	1	0	15398	0	020000330101630076322720210606180009	0	0
2901112106061804350184	23	32012034233110086337	3501	2901	福州	11	2021-06-06 18:04:46	14	0	15132	0	013201203423311008633720210606180446	1040480777	3201622011069539
2901112106061806500185	15	1301016700553463	3501	2901	福州	11	2021-06-06 18:07:06	1	0	24180	0	020000130101670055346320210606180706	0	0
2901112106061807220186	15	5201016200241146	3501	2901	福州	11	2021-06-06 18:07:30	1	0	15725	0	020000520101620024114620210606180730	0	0
2901112106061816020193	15	4501016300167714	3501	2901	福州	11	2021-06-06 18:16:07	11	0	13525	0	020000450101630016771420210606181607	0	0
2901112106061820300196	15	1501017200143903	3501	2901	福州	11	2021-06-06 18:20:32	1	0	11233	0	020000150101720014390320210606182032	0	0
2901112106061839010215	15	3101016100126283	3501	2901	福州	11	2021-06-06 18:39:07	1	0	15912	0	020000310101610012628320210606183907	0	0
2901112106061840590217	23	37011904230141768329	3501	2901	福州	11	2021-06-06 18:41:08	11	0	12652	0	013701190423014176832920210606184108	1742089716	3701182050537127
2901112106061844000219	15	4401016101394938	3501	2901	福州	11	2021-06-06 18:44:11	1	0	19048	0	020000440101610139493820210606184411	0	0
2901112106061846040224	15	3201016000745163	3501	2901	福州	11	2021-06-06 18:46:13	1	0	17487	0	020000320101600074516320210606184613	0	0
2901112106061915430256	15	1101018400827636	3501	2901	福州	11	2021-06-06 19:15:46	1	0	9875	0	020000110101840082763620210606191546	0	0
2901112106061917150258	15	4101016100260146	3501	2901	福州	11	2021-06-06 19:17:25	1	0	22168	0	020000410101610026014620210606191725	0	0
2901112106061922440263	15	2101019700613627	3501	2901	福州	11	2021-06-06 19:22:49	11	0	16615	0	020000210101970061362720210606192249	0	0
2901112106061923060264	15	3301016300631242	3501	2901	福州	11	2021-06-06 19:23:10	1	0	9516	0	020000330101630063124220210606192310	0	0
2901112106061935290273	15	5101016800344388	3501	2901	福州	11	2021-06-06 19:35:30	1	0	9048	0	020000510101680034438820210606193530	0	0
2901112106061947080283	15	4301019201403513	3501	2901	福州	11	2021-06-06 19:47:11	1	0	12012	0	020000430101920140351320210606194711	0	0
2901112106062000060288	15	5301016200811323	3501	2901	福州	11	2021-06-06 20:00:14	1	0	14852	0	020000530101620081132320210606200014	0	0
2901112106062008170299	15	3201016100201155	3501	2901	福州	11	2021-06-06 20:08:21	11	0	11544	0	020000320101610020115520210606200821	0	0
2901112106062019290313	23	35011942230601720517	3501	2901	福州	11	2021-06-06 20:19:35	11	0	9984	0	013501194223060172051720210606201935	1690058731	3501190100678949
2901112106062028550326	15	3601016100034535	3501	2901	福州	11	2021-06-06 20:28:57	1	0	11357	0	020000360101610003453520210606202857	0	0
2901112106062032210328	15	1301016700081783	3501	2901	福州	11	2021-06-06 20:32:29	1	0	15086	0	020000130101670008178320210606203229	0	0
2901112106062107170352	15	4401017200027688	3501	2901	福州	11	2021-06-06 21:07:19	1	0	8970	0	020000440101720002768820210606210719	0	0
2901112106062124060359	15	4401016200720154	3501	2901	福州	11	2021-06-06 21:24:09	1	0	10374	0	020000440101620072015420210606212409	0	0
2901112106062129140363	23	45012047230118475672	3501	2901	福州	11	2021-06-06 21:29:16	11	0	5148	0	014501204723011847567220210606212916	1813409393	4501211001470065
2901112106062153420375	15	3101018700071965	3501	2901	福州	11	2021-06-06 21:53:46	1	0	12028	0	020000310101870007196520210606215346	0	0
2901112106062207270383	15	6102016300373542	3501	2901	福州	11	2021-06-06 22:07:32	1	0	13166	0	020000610201630037354220210606220732	0	0
2901112106062316180418	15	6201016200158274	3501	2901	福州	11	2021-06-06 23:16:24	1	0	14727	0	020000620101620015827420210606231624	0	0
2901112106062317500419	15	4201018200092545	3501	2901	福州	11	2021-06-06 23:19:50	1	0	128108	0	020000420101820009254520210606231950	0	0
2901112106070034270013	15	3201016001382041	3501	2901	福州	11	2021-06-07 00:34:28	1	0	11700	0	020000320101600138204120210607003428	0	0
2901112106070040110016	15	3601016100486596	3501	2901	福州	11	2021-06-07 00:40:42	15	0	46894	0	020000360101610048659620210607004042	0	0
2901112106070352460034	15	5101016300181829	3501	2901	福州	11	2021-06-07 03:52:50	1	0	12948	0	020000510101630018182920210607035250	0	0
2901112106070425150038	15	3301016300423404	3501	2901	福州	11	2021-06-07 04:25:17	1	0	10467	0	020000330101630042340420210607042517	0	0
2901112106070500340051	15	4401016200702156	3501	2901	福州	11	2021-06-07 05:00:44	1	0	18565	0	020000440101620070215620210607050044	0	0
2901112106070510480055	15	4301019200408542	3501	2901	福州	11	2021-06-07 05:10:49	11	0	10218	0	020000430101920040854220210607051049	0	0
2901112106070613000077	23	35011938230100837656	3501	2901	福州	11	2021-06-07 06:13:02	11	0	5460	0	013501193823010083765620210607061302	1722386542	3501190401131440
2901112106070621240082	15	4401016200196230	3501	2901	福州	11	2021-06-07 06:21:27	12	0	10608	0	020000440101620019623020210607062127	0	0
2901112106070627060085	23	35011938230100885994	3501	2901	福州	11	2021-06-07 06:27:11	11	0	7613	0	013501193823010088599420210607062711	1761705255	3501190100950775
2901112106070649430104	23	35012035230501363200	3501	2901	福州	11	2021-06-07 06:49:45	11	0	6084	0	013501203523050136320020210607064945	1722735936	3501190401253933
2901112106070701060113	23	35011952230501197184	3501	2901	福州	11	2021-06-07 07:01:06	11	0	5772	0	013501195223050119718420210607070106	1765560833	3501190101080244
2901112106070708000121	23	35011938230100837149	3501	2901	福州	11	2021-06-07 07:08:02	11	0	7176	0	013501193823010083714920210607070802	1722281190	3501190401308066
2901112106070712180124	15	3301016100255307	3501	2901	福州	11	2021-06-07 07:12:21	1	0	10827	0	020000330101610025530720210607071221	0	0
2901112106070718030127	15	6102016300075868	3501	2901	福州	11	2021-06-07 07:18:06	1	0	9485	0	020000610201630007586820210607071806	0	0
2901112106070743140151	15	4401016200356167	3501	2901	福州	11	2021-06-07 07:44:24	1	0	75817	0	020000440101620035616720210607074424	0	0
2901112106070746290157	15	3301016300723215	3501	2901	福州	11	2021-06-07 07:46:31	1	0	9828	0	020000330101630072321520210607074631	0	0
2901112106070753430002	15	4201016200273058	3501	2901	福州	11	2021-06-07 07:53:46	1	0	10608	0	020000420101620027305820210607075346	0	0
2901112106070755540007	15	5101016000012168	3501	2901	福州	11	2021-06-07 07:55:56	1	0	9360	0	020000510101600001216820210607075556	0	0
2901112106070758310008	15	1301017200270905	3501	2901	福州	11	2021-06-07 07:58:49	1	0	49609	0	020000130101720027090520210607075849	0	0
2901112106070801070017	15	5201016200825051	3501	2901	福州	11	2021-06-07 08:01:09	1	0	8112	0	020000520101620082505120210607080109	0	0
2901112106070808020025	15	4101016300029983	3501	2901	福州	11	2021-06-07 08:08:16	1	0	27222	0	020000410101630002998320210607080816	0	0
2901112106070815340033	23	35011952230501197099	3501	2901	福州	11	2021-06-07 08:15:35	11	0	3916	0	013501195223050119709920210607081535	1765560816	3501190101080227
2901112106070826590056	15	4401016101144549	3501	2901	福州	11	2021-06-07 08:27:10	1	0	18845	0	020000440101610114454920210607082710	0	0
2901112106070830020059	23	35011942230601878790	3501	2901	福州	11	2021-06-07 08:30:03	11	0	5148	0	013501194223060187879020210607083003	1693555930	3501190100849283
2901112106070831400061	23	35012042230602126642	3501	2901	福州	11	2021-06-07 08:31:41	11	0	5148	0	013501204223060212664220210607083141	1789961140	3501200401621787
2901112106070843210075	23	35011938230100894039	3501	2901	福州	11	2021-06-07 08:43:25	11	0	13572	0	013501193823010089403920210607084325	1746990156	3501190300700673
2901112106070846090080	15	5101016000073588	3501	2901	福州	11	2021-06-07 08:46:15	11	0	12324	0	020000510101600007358820210607084615	0	0
2901112106070906000119	15	1101018401039689	3501	2901	福州	11	2021-06-07 09:06:02	1	0	12012	0	020000110101840103968920210607090602	0	0
2901112106070917000133	15	4401020400066506	3501	2901	福州	11	2021-06-07 09:17:08	1	0	15631	0	020000440102040006650620210607091708	0	0
2901112106070927260163	23	35011950230602023462	3501	2901	福州	11	2021-06-07 09:27:28	11	0	4680	0	013501195023060202346220210607092728	1747422346	3501190300772919
2901112106070927330164	15	3703019101311330	3501	2901	福州	11	2021-06-07 09:27:35	1	0	8580	0	020000370301910131133020210607092735	0	0
2901112106070928110167	15	1401020700558412	3501	2901	福州	11	2021-06-07 09:28:14	1	0	10296	0	020000140102070055841220210607092814	0	0
2901112106070929310174	15	5101016100013769	3501	2901	福州	11	2021-06-07 09:29:33	1	0	9157	0	020000510101610001376920210607092933	0	0
2901112106070932080181	23	35011942230601815609	3501	2901	福州	11	2021-06-07 09:32:08	11	0	3994	0	013501194223060181560920210607093208	1751240852	3501190300869348
2901112106071002090243	23	35011942230601833575	3501	2901	福州	11	2021-06-07 10:02:10	11	0	4368	0	013501194223060183357520210607100210	1692204586	3501190100771115
2901112106071004190247	15	5101016000101190	3501	2901	福州	11	2021-06-07 10:04:25	14	0	16084	0	020000510101600010119020210607100425	0	0
2901112106071005430249	23	37012004230243949276	3501	2901	福州	11	2021-06-07 10:05:46	15	0	7176	0	013701200423024394927620210607100546	1721967013	3701082250325923
2901112106071006020250	15	4301019200031932	3501	2901	福州	11	2021-06-07 10:06:07	1	0	12418	0	020000430101920003193220210607100607	0	0
2901112106071008110255	15	1101018400217261	3501	2901	福州	11	2021-06-07 10:08:17	1	0	14274	0	020000110101840021726120210607100817	0	0
2901112106071012580273	15	3301016100467440	3501	2901	福州	11	2021-06-07 10:12:59	1	0	7768	0	020000330101610046744020210607101259	0	0
2901112106071023540296	15	5201016200077757	3501	2901	福州	11	2021-06-07 10:23:58	1	0	19750	0	020000520101620007775720210607102358	0	0
2901112106071024540299	15	3601016100369732	3501	2901	福州	11	2021-06-07 10:24:55	1	0	8580	0	020000360101610036973220210607102455	0	0
2901112106071025050300	23	37011901230219648870	3501	2901	福州	11	2021-06-07 10:25:33	16	0	32994	0	013701190123021964887020210607102533	1789816021	3701084021798871
2901112106071027210307	23	50012020230003656374	3501	2901	福州	11	2021-06-07 10:27:26	16	0	10483	0	015001202023000365637420210607102726	609229098	86BE0008521754D4
2901112106071028010310	15	1301019400427667	3501	2901	福州	11	2021-06-07 10:28:02	1	0	9360	0	020000130101940042766720210607102802	0	0
2901112106071034300327	23	35012049230602275012	3501	2901	福州	11	2021-06-07 10:34:31	11	0	4368	0	013501204923060227501220210607103431	1765564097	3501190101083508
2901112106071038100339	15	1401020700804642	3501	2901	福州	11	2021-06-07 10:38:12	1	0	9625	0	020000140102070080464220210607103812	0	0
2901112106071045200348	23	35011942230601852781	3501	2901	福州	11	2021-06-07 10:45:21	11	0	4680	0	013501194223060185278120210607104521	1722988964	3501190401376621
2901112106071055540364	15	3201016101844002	3501	2901	福州	11	2021-06-07 10:55:56	1	0	10452	0	020000320101610184400220210607105556	0	0
2901112106071107280388	15	5101016100465357	3501	2901	福州	11	2021-06-07 11:07:29	1	0	7113	0	020000510101610046535720210607110729	0	0
2901112106071122090406	15	4501016300168386	3501	2901	福州	11	2021-06-07 11:22:12	11	0	9828	0	020000450101630016838620210607112212	0	0
2901112106071127350414	15	3101018700608618	3501	2901	福州	11	2021-06-07 11:27:40	1	0	12168	0	020000310101870060861820210607112740	0	0
2901112106071143300437	15	4401016201252014	3501	2901	福州	11	2021-06-07 11:43:39	12	0	22309	0	020000440101620125201420210607114339	0	0
2901112106071148340446	15	3301016300267811	3501	2901	福州	11	2021-06-07 11:48:38	1	0	15397	0	020000330101630026781120210607114838	0	0
2901112106071157030456	15	3703019100525893	3501	2901	福州	11	2021-06-07 11:57:06	1	0	9360	0	020000370301910052589320210607115706	0	0
2901112106071157430459	15	4401020400103049	3501	2901	福州	11	2021-06-07 11:57:45	1	0	9094	0	020000440102040010304920210607115745	0	0
2901112106071157530460	15	4401016200275295	3501	2901	福州	11	2021-06-07 11:57:59	1	0	12074	0	020000440101620027529520210607115759	0	0
2901112106071218080483	15	3101018700045990	3501	2901	福州	11	2021-06-07 12:18:10	11	0	9781	0	020000310101870004599020210607121810	0	0
2901112106071219200488	15	3101016300264358	3501	2901	福州	11	2021-06-07 12:19:25	1	0	12792	0	020000310101630026435820210607121925	0	0
2901112106071251280548	15	3401016100485101	3501	2901	福州	11	2021-06-07 12:51:30	11	0	10999	0	020000340101610048510120210607125130	0	0
2901112106071252370551	15	3201016000190093	3501	2901	福州	11	2021-06-07 12:52:40	11	0	16068	0	020000320101600019009320210607125240	0	0
2901112106071253070553	15	3703019100187987	3501	2901	福州	11	2021-06-07 12:53:10	11	0	10608	0	020000370301910018798720210607125310	0	0
2901112106071254440556	23	32012020233130100986	3501	2901	福州	11	2021-06-07 12:54:45	11	0	4836	0	013201202023313010098620210607125445	1056576641	3201622001475886
2901112106071255310557	15	5301016000222825	3501	2901	福州	11	2021-06-07 12:55:33	1	0	9204	0	020000530101600022282520210607125533	0	0
2901112106071304100568	15	1101018400054681	3501	2901	福州	11	2021-06-07 13:04:12	1	0	8424	0	020000110101840005468120210607130412	0	0
2901112106071317500591	15	1401020700537179	3501	2901	福州	11	2021-06-07 13:17:53	1	0	10078	0	020000140102070053717920210607131753	0	0
2901112106071328040605	15	4401020400220310	3501	2901	福州	11	2021-06-07 13:28:07	1	0	8736	0	020000440102040022031020210607132807	0	0
2901112106071328150606	15	4401017200438690	3501	2901	福州	11	2021-06-07 13:28:18	11	0	9828	0	020000440101720043869020210607132818	0	0
2901112106071340360624	15	4401016101998066	3501	2901	福州	11	2021-06-07 13:40:38	1	0	8268	0	020000440101610199806620210607134038	0	0
2901112106071341130627	15	3703019100052204	3501	2901	福州	11	2021-06-07 13:41:16	1	0	12948	0	020000370301910005220420210607134116	0	0
2901112106071342340631	15	3401016200350406	3501	2901	福州	11	2021-06-07 13:42:36	1	0	9688	0	020000340101620035040620210607134236	0	0
2901112106071346350641	15	3201016000354465	3501	2901	福州	11	2021-06-07 13:46:40	14	0	16068	0	020000320101600035446520210607134640	0	0
2901112106071349510648	23	37011901230225578659	3501	2901	福州	11	2021-06-07 13:50:10	16	0	24243	0	013701190123022557865920210607135010	1788770951	3701082129448988
2901112106071356370657	15	5101016000007865	3501	2901	福州	11	2021-06-07 13:56:39	1	0	7800	0	020000510101600000786520210607135639	0	0
2901112106071402410673	23	35011942230601662737	3501	2901	福州	11	2021-06-07 14:03:02	16	0	28361	0	013501194223060166273720210607140302	1768510498	3501210100012150
2901112106071407140686	15	3301017200320936	3501	2901	福州	11	2021-06-07 14:07:19	1	0	10935	0	020000330101720032093620210607140719	0	0
2901112106071420590703	15	3101016100078631	3501	2901	福州	11	2021-06-07 14:22:03	1	0	89030	0	020000310101610007863120210607142203	0	0
2901112106071424020705	15	4401016200660039	3501	2901	福州	11	2021-06-07 14:24:04	1	0	13089	0	020000440101620066003920210607142404	0	0
2901112106071424530708	15	3702016300189786	3501	2901	福州	11	2021-06-07 14:24:55	11	0	9719	0	020000370201630018978620210607142455	0	0
2901112106071428160715	15	3201016001620452	3501	2901	福州	11	2021-06-07 14:28:19	1	0	9204	0	020000320101600162045220210607142819	0	0
2901112106071429360719	15	3501016100124829	3501	2901	福州	11	2021-06-07 14:29:38	11	0	9204	0	020000350101610012482920210607142938	0	0
2901112106071433220728	15	4401016100968236	3501	2901	福州	11	2021-06-07 14:33:24	1	0	9673	0	020000440101610096823620210607143324	0	0
2901112106071433560730	15	4401016200799613	3501	2901	福州	11	2021-06-07 14:33:57	1	0	7878	0	020000440101620079961320210607143357	0	0
2901112106071436300733	15	4201019900027274	3501	2901	福州	11	2021-06-07 14:36:31	1	0	7223	0	020000420101990002727420210607143631	0	0
2901112106071445200744	15	3201016101076222	3501	2901	福州	11	2021-06-07 14:45:22	1	0	12480	0	020000320101610107622220210607144522	0	0
2901112106071448150748	23	35012035230501357886	3501	2901	福州	11	2021-06-07 14:48:16	11	0	4056	0	013501203523050135788620210607144816	1690009534	3501190100649752
2901112106071450420759	15	4401016101238495	3501	2901	福州	11	2021-06-07 14:50:45	1	0	9828	0	020000440101610123849520210607145045	0	0
2901112106071453110768	15	4101016200615343	3501	2901	福州	11	2021-06-07 14:53:13	1	0	10967	0	020000410101620061534320210607145313	0	0
2901112106071507040787	15	3601016100895902	3501	2901	福州	11	2021-06-07 15:07:06	1	0	10499	0	020000360101610089590220210607150706	0	0
2901112106071512330800	15	1301017200003836	3501	2901	福州	11	2021-06-07 15:12:35	11	0	11793	0	020000130101720000383620210607151235	0	0
2901112106071523230818	23	35011938230100841602	3501	2901	福州	11	2021-06-07 15:23:25	11	0	6240	0	013501193823010084160220210607152325	1767656495	3501200100104429
2901112106071531520835	15	3201016100745082	3501	2901	福州	11	2021-06-07 15:31:59	1	0	13119	0	020000320101610074508220210607153159	0	0
2901112106071539080841	15	1101018400612121	3501	2901	福州	11	2021-06-07 15:39:15	1	0	13884	0	020000110101840061212120210607153915	0	0
2901112106071539240842	15	4101016300009246	3501	2901	福州	11	2021-06-07 15:39:28	11	0	12231	0	020000410101630000924620210607153928	0	0
2901112106071542060847	15	3501016200142366	3501	2901	福州	11	2021-06-07 15:42:08	1	0	8159	0	020000350101620014236620210607154208	0	0
2901112106071552550869	15	3401016200043348	3501	2901	福州	11	2021-06-07 15:52:57	1	0	8268	0	020000340101620004334820210607155257	0	0
2901112106071612080020	15	4401019300671762	3501	2901	福州	11	2021-06-07 16:12:14	1	0	13666	0	020000440101930067176220210607161214	0	0
2901112106071614290027	15	5001016600666446	3501	2901	福州	11	2021-06-07 16:14:31	1	0	11388	0	020000500101660066644620210607161431	0	0
2901112106071619480034	15	5201016200783089	3501	2901	福州	11	2021-06-07 16:19:49	1	0	6802	0	020000520101620078308920210607161949	0	0
2901112106071659420095	15	3401016200233480	3501	2901	福州	11	2021-06-07 16:59:51	12	0	23915	0	020000340101620023348020210607165951	0	0
2901112106071702500101	15	3201016000517912	3501	2901	福州	11	2021-06-07 17:02:59	11	0	16317	0	020000320101600051791220210607170259	0	0
2901112106071712260114	15	3101018700240111	3501	2901	福州	11	2021-06-07 17:12:26	1	0	6474	0	020000310101870024011120210607171226	0	0
2901112106071724180125	15	4401016100597103	3501	2901	福州	11	2021-06-07 17:24:21	1	0	14040	0	020000440101610059710320210607172421	0	0
2901112106071732520128	15	4401016100115140	3501	2901	福州	11	2021-06-07 17:33:09	1	0	25272	0	020000440101610011514020210607173309	0	0
2901112106071749440146	15	1101018400756649	3501	2901	福州	11	2021-06-07 17:49:51	1	0	14445	0	020000110101840075664920210607174951	0	0
2901112106071755330153	23	35011837230100209671	3501	2901	福州	11	2021-06-07 17:55:46	1	0	16427	0	013501183723010020967120210607175546	1663196470	3501180100164914
2901112106071808170162	15	4401016200948691	3501	2901	福州	11	2021-06-07 18:08:20	1	0	10015	0	020000440101620094869120210607180820	0	0
2901112106071817520176	15	4201016200112951	3501	2901	福州	11	2021-06-07 18:17:55	1	0	9328	0	020000420101620011295120210607181755	0	0
2901112106071819200177	15	3301016300362291	3501	2901	福州	11	2021-06-07 18:19:24	1	0	9204	0	020000330101630036229120210607181924	0	0
2901112106071830270188	15	3401016200738056	3501	2901	福州	11	2021-06-07 18:30:29	1	0	8159	0	020000340101620073805620210607183029	0	0
2901112106071838080197	23	35012042230602127370	3501	2901	福州	11	2021-06-07 18:38:09	11	0	3744	0	013501204223060212737020210607183809	1691812611	3501190100720655
2901112106071842380202	15	4401016100723437	3501	2901	福州	11	2021-06-07 18:42:39	1	0	7893	0	020000440101610072343720210607184239	0	0
2901112106071851120207	15	4201016100634303	3501	2901	福州	11	2021-06-07 18:51:15	1	0	9516	0	020000420101610063430320210607185115	0	0
2901112106071851520210	15	3201016100515897	3501	2901	福州	11	2021-06-07 18:52:15	1	0	31356	0	020000320101610051589720210607185215	0	0
2901112106071855180217	15	4301019200948029	3501	2901	福州	11	2021-06-07 18:55:24	1	0	12480	0	020000430101920094802920210607185524	0	0
2901112106071909000231	15	3301016300737966	3501	2901	福州	11	2021-06-07 19:09:03	1	0	9673	0	020000330101630073796620210607190903	0	0
2901112106071921380240	15	3401016100150929	3501	2901	福州	11	2021-06-07 19:21:43	1	0	12792	0	020000340101610015092920210607192143	0	0
2901112106071942140258	15	4301019200633812	3501	2901	福州	11	2021-06-07 19:42:15	1	0	9766	0	020000430101920063381220210607194215	0	0
2901112106071950290266	23	35011938230100885055	3501	2901	福州	11	2021-06-07 19:50:35	15	0	13463	0	013501193823010088505520210607195035	1722283916	3501190401105611
2901112106071951180267	15	1301016700211017	3501	2901	福州	11	2021-06-07 19:51:26	1	0	15179	0	020000130101670021101720210607195126	0	0
2901112106071952320269	15	3201016100345389	3501	2901	福州	11	2021-06-07 19:52:33	11	0	10795	0	020000320101610034538920210607195233	0	0
2901112106072003590276	15	4301019300126139	3501	2901	福州	11	2021-06-07 20:04:00	1	0	8985	0	020000430101930012613920210607200400	0	0
2901112106072015060290	15	4401016200318614	3501	2901	福州	11	2021-06-07 20:15:15	1	0	18190	0	020000440101620031861420210607201515	0	0
2901112106072018230291	23	37011901230239261606	3501	2901	福州	11	2021-06-07 20:18:48	14	0	28611	0	013701190123023926160620210607201848	1789371053	3701084021676140
2901112106072022400293	15	1301016700588506	3501	2901	福州	11	2021-06-07 20:22:45	1	0	11450	0	020000130101670058850620210607202245	0	0
2901112106072040110304	15	1401020701159705	3501	2901	福州	11	2021-06-07 20:40:20	1	0	17503	0	020000140102070115970520210607204020	0	0
2901112106072047110309	15	3301017200056085	3501	2901	福州	11	2021-06-07 20:47:15	1	0	9454	0	020000330101720005608520210607204715	0	0
2901112106072121180320	15	3601016100097252	3501	2901	福州	11	2021-06-07 21:21:19	1	0	8112	0	020000360101610009725220210607212119	0	0
2901112106072126060322	23	33011906230102348232	3501	2901	福州	11	2021-06-07 21:26:21	16	0	20436	0	013301190623010234823220210607212621	1745800919	3301031907694906
2901112106072130310323	15	4401016201159273	3501	2901	福州	11	2021-06-07 21:30:34	1	0	12979	0	020000440101620115927320210607213034	0	0
2901112106072132470325	23	35011925230600546623	3501	2901	福州	11	2021-06-07 21:32:49	1	0	8268	0	013501192523060054662320210607213249	1654344765	3501190300419150
2901112106072210480340	15	5301016000296437	3501	2901	福州	11	2021-06-07 22:10:50	1	0	8736	0	020000530101600029643720210607221050	0	0
2901112106072216560347	15	3501016100363292	3501	2901	福州	11	2021-06-07 22:17:00	1	0	10764	0	020000350101610036329220210607221700	0	0
2901112106072217130348	15	4401016101842067	3501	2901	福州	11	2021-06-07 22:17:15	1	0	9049	0	020000440101610184206720210607221715	0	0
2901112106072220100349	15	4301019201475922	3501	2901	福州	11	2021-06-07 22:20:13	1	0	8736	0	020000430101920147592220210607222013	0	0
2901112106072223280351	15	3201016100009809	3501	2901	福州	11	2021-06-07 22:23:33	1	0	12168	0	020000320101610000980920210607222333	0	0
2901112106072237000356	23	35012046230602197605	3501	2901	福州	11	2021-06-07 22:37:00	11	0	6396	0	013501204623060219760520210607223700	1753843664	3501200301035836
2901112106072312400368	23	35011952230501259227	3501	2901	福州	11	2021-06-07 23:12:41	11	0	4259	0	013501195223050125922720210607231241	1659320139	3501190300673288
2901112106080010220003	23	52011640230206393852	3501	2901	福州	11	2021-06-08 00:10:35	14	0	19344	0	015201164023020639385220210608001035	732059570	5202192509596942
2901112106080046360008	15	4401016200343478	3501	2901	福州	11	2021-06-08 00:46:39	1	0	12636	0	020000440101620034347820210608004639	0	0
2901112106080253120024	15	5101016100002234	3501	2901	福州	11	2021-06-08 02:53:27	12	0	24024	0	020000510101610000223420210608025327	0	0
2901112106080255060025	15	4401017200376977	3501	2901	福州	11	2021-06-08 02:55:08	1	0	10608	0	020000440101720037697720210608025508	0	0
2901112106080314220026	23	37011901230225563337	3501	2901	福州	11	2021-06-08 03:14:26	15	0	10156	0	013701190123022556333720210608031426	1788776241	3701082129432358
2901112106080423160029	15	6201016200065791	3501	2901	福州	11	2021-06-08 04:23:20	1	0	10171	0	020000620101620006579120210608042320	0	0
2901112106080434000031	15	2101019700503008	3501	2901	福州	11	2021-06-08 04:34:02	1	0	11138	0	020000210101970050300820210608043402	0	0
2901112106080516000037	15	1201016500377674	3501	2901	福州	11	2021-06-08 05:16:02	12	0	10172	0	020000120101650037767420210608051602	0	0
2901112106080524550039	23	35011938230100889152	3501	2901	福州	11	2021-06-08 05:24:55	11	0	4680	0	013501193823010088915220210608052455	1751272447	3501190300879243
2901112106080526200040	23	35011949230101012687	3501	2901	福州	11	2021-06-08 05:26:21	12	0	6396	0	013501194923010101268720210608052621	1658858800	3501190300643939
2901112106080642470064	15	4201016200141229	3501	2901	福州	11	2021-06-08 06:42:52	1	0	12917	0	020000420101620014122920210608064252	0	0
2901112106080700070083	15	6301016200141407	3501	2901	福州	11	2021-06-08 07:00:09	1	0	39391	0	020000630101620014140720210608070009	0	0
2901112106080705170087	15	6401016300043598	3501	2901	福州	11	2021-06-08 07:05:23	1	0	13900	0	020000640101630004359820210608070523	0	0
2901112106080711230089	23	35011938230100852709	3501	2901	福州	11	2021-06-08 07:11:25	11	0	4805	0	013501193823010085270920210608071125	1693544630	3501190100837983
2901112106080713570094	23	35011938230100863815	3501	2901	福州	11	2021-06-08 07:13:57	11	0	5304	0	013501193823010086381520210608071357	1723715552	3501190401442325
2901112106080714050095	15	3702016300244707	3501	2901	福州	11	2021-06-08 07:14:10	21	0	11716	0	020000370201630024470720210608071410	0	0
2901112106080716450097	23	35012030230501320085	3501	2901	福州	11	2021-06-08 07:18:09	11	0	86268	0	013501203023050132008520210608071809	1721597177	3501190400893845
2901112106080740190119	22	34010902220100713348	3501	2901	福州	11	2021-06-08 07:40:23	16	0	10140	0	013401090222010071334820210608074023	1739910459	340119126729CD38
2901112106080746040136	15	1401020701289754	3501	2901	福州	11	2021-06-08 07:46:06	12	0	8736	0	020000140102070128975420210608074606	0	0
2901112106080746330138	15	4401017200325121	3501	2901	福州	11	2021-06-08 07:46:35	1	0	7660	0	020000440101720032512120210608074635	0	0
2901112106080747000139	15	6201016200092051	3501	2901	福州	11	2021-06-08 07:47:01	11	0	7488	0	020000620101620009205120210608074701	0	0
2901112106080747460142	23	35011938230100837746	3501	2901	福州	11	2021-06-08 07:47:48	11	0	5616	0	013501193823010083774620210608074748	1722319863	3501190401130319
2901112106080748200143	15	3401016200685406	3501	2901	福州	11	2021-06-08 07:48:23	1	0	8783	0	020000340101620068540620210608074823	0	0
2901112106080814280019	15	3703019101347865	3501	2901	福州	11	2021-06-08 08:14:31	1	0	63742	0	020000370301910134786520210608081431	0	0
2901112106080816350021	23	32012002233130073163	3501	2901	福州	11	2021-06-08 08:16:38	11	0	7644	0	013201200223313007316320210608081638	1056395063	3201622001308143
2901112106080829330037	15	4401020400037991	3501	2901	福州	11	2021-06-08 08:29:38	1	0	13728	0	020000440102040003799120210608082938	0	0
2901112106080845480067	15	4301019300116746	3501	2901	福州	11	2021-06-08 08:45:51	1	0	10359	0	020000430101930011674620210608084551	0	0
2901112106080851500078	15	6102016300059073	3501	2901	福州	11	2021-06-08 08:51:55	1	0	19812	0	020000610201630005907320210608085155	0	0
2901112106080859010091	15	4401016200264922	3501	2901	福州	11	2021-06-08 08:59:05	1	0	12636	0	020000440101620026492220210608085905	0	0
2901112106080859320092	15	4401016100143704	3501	2901	福州	11	2021-06-08 08:59:40	1	0	20389	0	020000440101610014370420210608085940	0	0
2901112106080904080097	23	35011938230100939280	3501	2901	福州	11	2021-06-08 09:04:11	11	0	5319	0	013501193823010093928020210608090411	1692199816	3501190100766345
2901112106080904320099	15	3501016200405098	3501	2901	福州	11	2021-06-08 09:04:38	1	0	12699	0	020000350101620040509820210608090438	0	0
2901112106080905170101	15	3101018700205549	3501	2901	福州	11	2021-06-08 09:05:23	11	0	16927	0	020000310101870020554920210608090523	0	0
2901112106080907570107	23	41011921230603427471	3501	2901	福州	11	2021-06-08 09:08:07	16	0	12963	0	014101192123060342747120210608090807	310286906	4101192218603424
2901112106080910300112	15	3601016100614931	3501	2901	福州	11	2021-06-08 09:10:36	1	0	13791	0	020000360101610061493120210608091036	0	0
2901112106080912040118	15	4401016200650709	3501	2901	福州	11	2021-06-08 09:12:09	1	0	14087	0	020000440101620065070920210608091209	0	0
2901112106080913500124	23	35011949230100991712	3501	2901	福州	11	2021-06-08 09:13:59	11	0	12807	0	013501194923010099171220210608091359	1752040849	3501190300919649
2901112106080924220149	23	35011938230100853786	3501	2901	福州	11	2021-06-08 09:24:26	21	0	6552	0	013501193823010085378620210608092426	1761671898	3501190100917418
2901112106080925120152	15	4401016100453325	3501	2901	福州	11	2021-06-08 09:25:16	1	0	9890	0	020000440101610045332520210608092516	0	0
2901112106080928310157	15	3702016200248964	3501	2901	福州	11	2021-06-08 09:28:34	11	0	10358	0	020000370201620024896420210608092834	0	0
2901112106080935500174	15	3201016100892164	3501	2901	福州	11	2021-06-08 09:35:53	1	0	9703	0	020000320101610089216420210608093553	0	0
2901112106080939560186	15	2101019700234221	3501	2901	福州	11	2021-06-08 09:39:59	11	0	9672	0	020000210101970023422120210608093959	0	0
2901112106080940100187	23	35011938230100884269	3501	2901	福州	11	2021-06-08 09:40:11	14	0	5304	0	013501193823010088426920210608094011	1722391827	3501190401154320
2901112106080943270194	15	1401020700061348	3501	2901	福州	11	2021-06-08 09:43:30	1	0	10467	0	020000140102070006134820210608094330	0	0
2901112106080944050197	15	3702016200583479	3501	2901	福州	11	2021-06-08 09:44:10	1	0	12137	0	020000370201620058347920210608094410	0	0
2901112106080944450200	15	3601016100723467	3501	2901	福州	11	2021-06-08 09:44:48	1	0	11419	0	020000360101610072346720210608094448	0	0
2901112106080944580201	23	35011942230601877057	3501	2901	福州	11	2021-06-08 09:44:59	13	0	5008	0	013501194223060187705720210608094459	1752990004	3501190300979199
2901112106080945500205	23	35011945230601906644	3501	2901	福州	11	2021-06-08 09:45:52	11	0	4977	0	013501194523060190664420210608094552	1693556252	3501190100849605
2901112106080949310216	23	35012046230602169789	3501	2901	福州	11	2021-06-08 09:49:37	13	0	11544	0	013501204623060216978920210608094937	1753849407	3501200301041579
2901112106080949580217	15	3702016200600528	3501	2901	福州	11	2021-06-08 09:50:01	11	0	8970	0	020000370201620060052820210608095001	0	0
2901112106080954210220	23	35011942230601674480	3501	2901	福州	11	2021-06-08 09:54:22	12	0	4383	0	013501194223060167448020210608095422	1752977963	3501190300967158
2901112106081003510236	15	4401016100023224	3501	2901	福州	11	2021-06-08 10:03:52	1	0	29952	0	020000440101610002322420210608100352	0	0
2901112106081010550238	23	35011938230100943969	3501	2901	福州	11	2021-06-08 10:11:25	14	0	36458	0	013501193823010094396920210608101125	1693827396	3501190100867099
2901112106081015130252	23	37012004230243949368	3501	2901	福州	11	2021-06-08 10:15:25	15	0	17612	0	013701200423024394936820210608101525	1721970026	3701082250325924
2901112106081019510256	15	5101016800165593	3501	2901	福州	11	2021-06-08 10:19:52	1	0	8283	0	020000510101680016559320210608101952	0	0
2901112106081021230260	15	3101016100094257	3501	2901	福州	11	2021-06-08 10:21:31	1	0	16958	0	020000310101610009425720210608102131	0	0
2901112106081040080293	23	35011938230100836501	3501	2901	福州	11	2021-06-08 10:40:13	11	0	8580	0	013501193823010083650120210608104013	64705912	3501190300746217
2901112106081057290318	23	35011942230601816050	3501	2901	福州	11	2021-06-08 10:57:30	11	0	4056	0	013501194223060181605020210608105730	1787320079	3501190401402293
2901112106081119260355	15	4301019200034040	3501	2901	福州	11	2021-06-08 11:19:32	1	0	14929	0	020000430101920003404020210608111932	0	0
2901112106081129460363	23	35012045230501592866	3501	2901	福州	11	2021-06-08 11:29:50	12	0	8736	0	013501204523050159286620210608112950	1753859489	3501200301051661
2901112106081130110364	23	35011938230100849065	3501	2901	福州	11	2021-06-08 11:30:16	11	0	9828	0	013501193823010084906520210608113016	1722996489	3501190401373039
2901112106081132170367	15	3301016300032591	3501	2901	福州	11	2021-06-08 11:32:21	1	0	15444	0	020000330101630003259120210608113221	0	0
2901112106081137210371	23	35012049230602295608	3501	2901	福州	11	2021-06-08 11:37:22	11	0	5039	0	013501204923060229560820210608113722	1807893465	3501210200002803
2901112106081150140389	15	6102016100032187	3501	2901	福州	11	2021-06-08 11:50:17	11	0	10046	0	020000610201610003218720210608115017	0	0
2901112106081151360393	15	4401019300091442	3501	2901	福州	11	2021-06-08 11:51:41	1	0	11731	0	020000440101930009144220210608115141	0	0
2901112106081200150409	23	35011927230500744955	3501	2901	福州	11	2021-06-08 12:00:17	1	0	12589	0	013501192723050074495520210608120017	1695155962	3501190500157146
2901112106081200290410	15	3703019100259417	3501	2901	福州	11	2021-06-08 12:00:33	1	0	11076	0	020000370301910025941720210608120033	0	0
2901112106081223570438	15	1401020701300067	3501	2901	福州	11	2021-06-08 12:24:04	1	0	13557	0	020000140102070130006720210608122404	0	0
2901112106081244580462	23	35011938230100943995	3501	2901	福州	11	2021-06-08 12:45:01	11	0	6271	0	013501193823010094399520210608124501	1747000562	3501190300711079
2901112106081303390486	15	3401016100292316	3501	2901	福州	11	2021-06-08 13:03:41	1	0	7815	0	020000340101610029231620210608130341	0	0
2901112106081303480487	15	3601016100080873	3501	2901	福州	11	2021-06-08 13:03:52	1	0	12199	0	020000360101610008087320210608130352	0	0
2901112106081304240488	23	35011938230100852355	3501	2901	福州	11	2021-06-08 13:04:26	11	0	4399	0	013501193823010085235520210608130426	1790044723	3501200401611149
2901112106081306210493	23	35011942230601733512	3501	2901	福州	11	2021-06-08 13:06:21	11	0	5616	0	013501194223060173351220210608130621	1722864550	3501190401330202
2901112106081317060509	15	6401016300391545	3501	2901	福州	11	2021-06-08 13:17:08	1	0	10031	0	020000640101630039154520210608131708	0	0
2901112106081324150518	23	35012045230501605408	3501	2901	福州	11	2021-06-08 13:24:17	11	0	4212	0	013501204523050160540820210608132417	1789981222	3501200401665007
2901112106081325530526	15	1301016700600101	3501	2901	福州	11	2021-06-08 13:25:55	1	0	10764	0	020000130101670060010120210608132555	0	0
2901112106081333370539	15	3301016300256850	3501	2901	福州	11	2021-06-08 13:33:42	1	0	12480	0	020000330101630025685020210608133342	0	0
2901112106081338120549	15	4101016100492484	3501	2901	福州	11	2021-06-08 13:38:18	1	0	15085	0	020000410101610049248420210608133818	0	0
2901112106081340330552	15	3101018700035037	3501	2901	福州	11	2021-06-08 13:40:33	1	0	6973	0	020000310101870003503720210608134033	0	0
2901112106081343340557	23	35011938230100872235	3501	2901	福州	11	2021-06-08 13:43:35	11	0	4212	0	013501193823010087223520210608134335	1752986995	3501190300976190
2901112106081343390558	15	4301019201377050	3501	2901	福州	11	2021-06-08 13:43:41	1	0	8892	0	020000430101920137705020210608134341	0	0
2901112106081345190564	15	3501016100313092	3501	2901	福州	11	2021-06-08 13:45:20	11	0	11482	0	020000350101610031309220210608134520	0	0
2901112106081348070570	15	1101018400204915	3501	2901	福州	11	2021-06-08 13:48:09	11	0	10592	0	020000110101840020491520210608134809	0	0
2901112106081348190571	15	4301019200547236	3501	2901	福州	11	2021-06-08 13:48:20	1	0	8050	0	020000430101920054723620210608134820	0	0
2901112106081349250576	15	3401016200112034	3501	2901	福州	11	2021-06-08 13:49:28	1	0	8783	0	020000340101620011203420210608134928	0	0
2901112106081402480595	15	5201016200551164	3501	2901	福州	11	2021-06-08 14:02:51	1	0	13042	0	020000520101620055116420210608140251	0	0
2901112106081415210616	15	4301019200237687	3501	2901	福州	11	2021-06-08 14:15:25	1	0	12792	0	020000430101920023768720210608141525	0	0
2901112106081417250625	23	45011939230117468726	3501	2901	福州	11	2021-06-08 14:17:52	12	0	30358	0	014501193923011746872620210608141752	1806850187	4501206311688075
2901112106081436120656	15	4401016101213954	3501	2901	福州	11	2021-06-08 14:36:14	1	0	9563	0	020000440101610121395420210608143614	0	0
2901112106081437090659	15	4401019300691006	3501	2901	福州	11	2021-06-08 14:37:13	1	0	11326	0	020000440101930069100620210608143713	0	0
2901112106081437480661	15	5101016100317990	3501	2901	福州	11	2021-06-08 14:37:50	1	0	8783	0	020000510101610031799020210608143750	0	0
2901112106081456380694	15	4401016101663390	3501	2901	福州	11	2021-06-08 14:56:46	16	0	17472	0	020000440101610166339020210608145646	0	0
2901112106081510000719	15	4401019300474937	3501	2901	福州	11	2021-06-08 15:10:03	1	0	11623	0	020000440101930047493720210608151003	0	0
2901112106081515180721	15	4401016101741718	3501	2901	福州	11	2021-06-08 15:15:19	1	0	6989	0	020000440101610174171820210608151519	0	0
2901112106081521520736	23	35011938230100872906	3501	2901	福州	11	2021-06-08 15:21:55	11	0	7862	0	013501193823010087290620210608152155	1695238532	3501190500239716
2901112106081532560749	15	3201016000514693	3501	2901	福州	11	2021-06-08 15:32:58	1	0	7332	0	020000320101600051469320210608153258	0	0
2901112106081536510759	15	4301019200059353	3501	2901	福州	11	2021-06-08 15:36:52	1	0	7550	0	020000430101920005935320210608153652	0	0
2901112106081538250764	15	2201016300125525	3501	2901	福州	11	2021-06-08 15:38:27	11	0	8205	0	020000220101630012552520210608153827	0	0
2901112106081544570774	23	35011938230100862603	3501	2901	福州	11	2021-06-08 15:44:58	11	0	3744	0	013501193823010086260320210608154458	1722609932	3501190401224716
2901112106081553300795	15	3101016100019057	3501	2901	福州	11	2021-06-08 15:53:32	1	0	12215	0	020000310101610001905720210608155332	0	0
2901112106081558330002	23	35011950230602012430	3501	2901	福州	11	2021-06-08 15:58:34	21	0	3276	0	013501195023060201243020210608155834	1693558842	3501190100852195
2901112106081611000019	23	41012050231803073001	3501	2901	福州	11	2021-06-08 16:11:02	12	0	7488	0	014101205023180307300120210608161102	1807524737	4101210812630513
2901112106081611280021	23	35011945230601907588	3501	2901	福州	11	2021-06-08 16:11:29	11	0	4524	0	013501194523060190758820210608161129	1787343041	3501190401415158
2901112106081616200027	15	4401016101321204	3501	2901	福州	11	2021-06-08 16:16:24	11	0	14821	0	020000440101610132120420210608161624	0	0
2901112106081621380040	23	35011942230601864108	3501	2901	福州	11	2021-06-08 16:21:39	11	0	5928	0	013501194223060186410820210608162139	1722815658	3501190401305479
2901112106081623370046	15	3201016001386617	3501	2901	福州	11	2021-06-08 16:23:38	1	0	7660	0	020000320101600138661720210608162338	0	0
2901112106081629070053	15	6201016300028444	3501	2901	福州	11	2021-06-08 16:29:10	1	0	22620	0	020000620101630002844420210608162910	0	0
2901112106081649420088	15	3301016100775117	3501	2901	福州	11	2021-06-08 16:49:45	1	0	15319	0	020000330101610077511720210608164945	0	0
2901112106081703080103	15	3201016000558625	3501	2901	福州	11	2021-06-08 17:03:12	11	0	13260	0	020000320101600055862520210608170312	0	0
2901112106081703580106	23	35011945230601896075	3501	2901	福州	11	2021-06-08 17:03:58	12	0	4914	0	013501194523060189607520210608170358	1659139843	3501190300658082
2901112106081706180108	15	1301019400210528	3501	2901	福州	11	2021-06-08 17:06:20	1	0	9828	0	020000130101940021052820210608170620	0	0
2901112106081712400118	15	4501016000041460	3501	2901	福州	11	2021-06-08 17:12:43	1	0	10452	0	020000450101600004146020210608171243	0	0
2901112106081712530119	15	6201016200020491	3501	2901	福州	11	2021-06-08 17:12:56	1	0	9204	0	020000620101620002049120210608171256	0	0
2901112106081718130123	15	4501016300083767	3501	2901	福州	11	2021-06-08 17:18:17	1	0	14882	0	020000450101630008376720210608171817	0	0
2901112106081734060140	15	4401016200999991	3501	2901	福州	11	2021-06-08 17:34:10	11	0	12012	0	020000440101620099999120210608173410	0	0
2901112106081739090145	15	1101016100109575	3501	2901	福州	11	2021-06-08 17:39:14	1	0	13151	0	020000110101610010957520210608173914	0	0
2901112106081740380146	23	35011951230501177783	3501	2901	福州	11	2021-06-08 17:40:41	11	0	6630	0	013501195123050117778320210608174041	1765572330	3501190101091741
2901112106081756460157	23	37011904230142242389	3501	2901	福州	11	2021-06-08 17:56:47	11	0	4212	0	013701190423014224238920210608175647	1751942419	3701032250843464
2901112106081803120161	23	35011942230601774321	3501	2901	福州	11	2021-06-08 18:03:15	11	0	2793	0	013501194223060177432120210608180315	1722049513	3501190401042596
2901112106081824200185	23	35011942230601807050	3501	2901	福州	11	2021-06-08 18:24:21	11	0	3744	0	013501194223060180705020210608182421	1751084246	3501190300852055
2901112106081832440191	15	3101016300013320	3501	2901	福州	11	2021-06-08 18:32:47	1	0	8736	0	020000310101630001332020210608183247	0	0
2901112106081838510199	15	4501016300104183	3501	2901	福州	11	2021-06-08 18:38:53	1	0	7800	0	020000450101630010418320210608183853	0	0
2901112106081844580205	15	5201016000047985	3501	2901	福州	11	2021-06-08 18:45:01	11	0	10608	0	020000520101600004798520210608184501	0	0
2901112106081852540212	15	4401019300536095	3501	2901	福州	11	2021-06-08 18:52:56	1	0	9001	0	020000440101930053609520210608185256	0	0
2901112106081904050218	15	4401019300452829	3501	2901	福州	11	2021-06-08 19:04:06	1	0	8674	0	020000440101930045282920210608190406	0	0
2901112106081916160226	15	4101016100618974	3501	2901	福州	11	2021-06-08 19:16:18	1	0	15444	0	020000410101610061897420210608191618	0	0
2901112106081941470244	15	5001016600351551	3501	2901	福州	11	2021-06-08 19:41:50	1	0	10920	0	020000500101660035155120210608194150	0	0
2901112106082007440261	23	35012046230602213253	3501	2901	福州	11	2021-06-08 20:07:50	15	0	11248	0	013501204623060221325320210608200750	1753863340	3501200301055512
2901112106082026500268	15	3601016100311588	3501	2901	福州	11	2021-06-08 20:26:53	11	0	11388	0	020000360101610031158820210608202653	0	0
2901112106082206300317	15	2101019700721137	3501	2901	福州	11	2021-06-08 22:06:31	1	0	8019	0	020000210101970072113720210608220631	0	0
2901112106082215240322	15	4201016200200880	3501	2901	福州	11	2021-06-08 22:15:28	11	0	14820	0	020000420101620020088020210608221528	0	0
2901112106082217330323	15	4101016200347668	3501	2901	福州	11	2021-06-08 22:17:35	1	0	8424	0	020000410101620034766820210608221735	0	0
2901112106082229570327	15	6102016100052945	3501	2901	福州	11	2021-06-08 22:30:00	1	0	9859	0	020000610201610005294520210608223000	0	0
2901112106082322460356	15	5201016200333357	3501	2901	福州	11	2021-06-08 23:22:53	1	0	14040	0	020000520101620033335720210608232253	0	0
2901112106090107580018	15	5101016000002697	3501	2901	福州	11	2021-06-09 01:08:00	1	0	7800	0	020000510101600000269720210609010800	0	0
2901112106090206230029	15	4201016100650556	3501	2901	福州	11	2021-06-09 02:06:27	11	0	13104	0	020000420101610065055620210609020627	0	0
2901112106090444310041	23	35011950230602004409	3501	2901	福州	11	2021-06-09 04:44:33	11	0	4368	0	013501195023060200440920210609044433	1695270319	3501190500271503
2901112106090511140048	15	3601016100727264	3501	2901	福州	11	2021-06-09 05:11:16	11	0	11232	0	020000360101610072726420210609051116	0	0
2901112106090615270061	15	1401020701013848	3501	2901	福州	11	2021-06-09 06:15:32	1	0	12729	0	020000140102070101384820210609061532	0	0
2901112106090636510082	15	3702016300653450	3501	2901	福州	11	2021-06-09 06:36:53	1	0	12012	0	020000370201630065345020210609063653	0	0
2901112106090656240097	15	4401016200447629	3501	2901	福州	11	2021-06-09 06:56:26	1	0	9984	0	020000440101620044762920210609065626	0	0
2901112106090704100102	15	1501017200496475	3501	2901	福州	11	2021-06-09 07:04:12	1	0	9266	0	020000150101720049647520210609070412	0	0
2901112106090716470114	15	1301016700122635	3501	2901	福州	11	2021-06-09 07:16:50	1	0	11341	0	020000130101670012263520210609071650	0	0
2901112106090719030117	15	3702016200721630	3501	2901	福州	11	2021-06-09 07:19:04	1	0	8534	0	020000370201620072163020210609071904	0	0
2901112106090727250125	15	4401016101954549	3501	2901	福州	11	2021-06-09 07:27:27	11	0	11575	0	020000440101610195454920210609072727	0	0
2901112106090754230004	15	3301017200159178	3501	2901	福州	11	2021-06-09 07:54:24	1	0	7332	0	020000330101720015917820210609075424	0	0
2901112106090756200008	15	1501017200361531	3501	2901	福州	11	2021-06-09 07:56:23	1	0	8580	0	020000150101720036153120210609075623	0	0
2901112106090805470018	15	5101016000276947	3501	2901	福州	11	2021-06-09 08:05:49	1	0	13775	0	020000510101600027694720210609080549	0	0
2901112106090811150029	15	3501016100288541	3501	2901	福州	11	2021-06-09 08:11:19	1	0	10811	0	020000350101610028854120210609081119	0	0
2901112106090826500052	15	3201016100670894	3501	2901	福州	11	2021-06-09 08:26:57	1	0	16536	0	020000320101610067089420210609082657	0	0
2901112106090833080066	23	35011938230100852541	3501	2901	福州	11	2021-06-09 08:33:09	11	0	4056	0	013501193823010085254120210609083309	1747239280	3501190300713202
2901112106090841040080	15	4201016100382188	3501	2901	福州	11	2021-06-09 08:41:09	1	0	11856	0	020000420101610038218820210609084109	0	0
2901112106090842410086	15	6102016100296916	3501	2901	福州	11	2021-06-09 08:42:43	1	0	12012	0	020000610201610029691620210609084243	0	0
2901112106090844300088	15	1501017200330708	3501	2901	福州	11	2021-06-09 08:44:31	1	0	8221	0	020000150101720033070820210609084431	0	0
2901112106090849150097	23	35011938230100873845	3501	2901	福州	11	2021-06-09 08:49:16	11	0	4680	0	013501193823010087384520210609084916	1693840274	3501190100879977
2901112106090854430110	15	1401020700889698	3501	2901	福州	11	2021-06-09 08:54:45	1	0	9703	0	020000140102070088969820210609085445	0	0
2901112106090901180121	15	4401016101523720	3501	2901	福州	11	2021-06-09 09:01:23	11	0	13213	0	020000440101610152372020210609090123	0	0
2901112106090904200126	15	4401016100000980	3501	2901	福州	11	2021-06-09 09:04:21	11	0	13104	0	020000440101610000098020210609090421	0	0
2901112106090913170148	23	35012022230602084898	3501	2901	福州	11	2021-06-09 09:13:20	11	0	7957	0	013501202223060208489820210609091320	1751238150	3501190300866646
2901112106090916150151	15	6401016300122714	3501	2901	福州	11	2021-06-09 09:16:18	1	0	9984	0	020000640101630012271420210609091618	0	0
2901112106090916370152	15	3501016200393807	3501	2901	福州	11	2021-06-09 09:16:39	1	0	10764	0	020000350101620039380720210609091639	0	0
2901112106090936380196	23	33011908230300239264	3501	2901	福州	11	2021-06-09 09:36:44	16	0	9205	0	013301190823030023926420210609093644	1754137444	3301032005213057
2901112106090945590219	23	45011939230117311716	3501	2901	福州	11	2021-06-09 09:46:12	16	0	19360	0	014501193923011731171620210609094612	1804936559	4501196309774447
2901112106090949320227	23	35011942230601877057	3501	2901	福州	11	2021-06-09 09:49:32	13	0	4758	0	013501194223060187705720210609094932	1752990004	3501190300979199
2901112106090949550229	15	4401016101784207	3501	2901	福州	11	2021-06-09 09:49:57	1	0	16224	0	020000440101610178420720210609094957	0	0
2901112106090950240231	15	3703019100304331	3501	2901	福州	11	2021-06-09 09:50:25	11	0	9953	0	020000370301910030433120210609095025	0	0
2901112106091000030262	15	4301019201007933	3501	2901	福州	11	2021-06-09 10:00:05	1	0	10047	0	020000430101920100793320210609100005	0	0
2901112106091003430267	15	5101016800287902	3501	2901	福州	11	2021-06-09 10:03:47	1	0	13572	0	020000510101680028790220210609100347	0	0
2901112106091006200270	15	3401016200916846	3501	2901	福州	11	2021-06-09 10:06:25	1	0	15912	0	020000340101620091684620210609100625	0	0
2901112106091008350277	15	3703019101511133	3501	2901	福州	11	2021-06-09 10:08:36	11	0	8502	0	020000370301910151113320210609100836	0	0
2901112106091010220286	15	3301016100378779	3501	2901	福州	11	2021-06-09 10:10:24	1	0	16021	0	020000330101610037877920210609101024	0	0
2901112106091011180288	23	35011942230601739099	3501	2901	福州	11	2021-06-09 10:11:19	13	0	4836	0	013501194223060173909920210609101119	1787324749	3501190401403648
2901112106091012310290	15	3401016100009086	3501	2901	福州	11	2021-06-09 10:12:36	1	0	11435	0	020000340101610000908620210609101236	0	0
2901112106091028320319	23	35012022230602090690	3501	2901	福州	11	2021-06-09 10:28:34	11	0	4680	0	013501202223060209069020210609102834	1789665833	3501200201586399
2901112106091033200329	15	4401019300356980	3501	2901	福州	11	2021-06-09 10:33:30	1	0	44461	0	020000440101930035698020210609103330	0	0
2901112106091043100343	23	35012045230501588769	3501	2901	福州	11	2021-06-09 10:43:11	11	0	4992	0	013501204523050158876920210609104311	1789938570	3501200401626104
2901112106091102290371	15	4101016100077779	3501	2901	福州	11	2021-06-09 11:02:33	1	0	16739	0	020000410101610007777920210609110233	0	0
2901112106091110580382	15	3201016100830841	3501	2901	福州	11	2021-06-09 11:11:02	14	0	16380	0	020000320101610083084120210609111102	0	0
2901112106091112460385	15	4101016100238943	3501	2901	福州	11	2021-06-09 11:12:49	1	0	9391	0	020000410101610023894320210609111249	0	0
2901112106091121060395	15	5001016600018944	3501	2901	福州	11	2021-06-09 11:21:08	11	0	11700	0	020000500101660001894420210609112108	0	0
2901112106091129580418	15	3501016200071651	3501	2901	福州	11	2021-06-09 11:29:59	1	0	6926	0	020000350101620007165120210609112959	0	0
2901112106091156120453	15	3301016100941562	3501	2901	福州	11	2021-06-09 11:56:15	1	0	11637	0	020000330101610094156220210609115615	0	0
2901112106091201490459	15	4301019201075383	3501	2901	福州	11	2021-06-09 12:02:04	1	0	22464	0	020000430101920107538320210609120204	0	0
2901112106091209540469	23	35012049230602295565	3501	2901	福州	11	2021-06-09 12:09:55	11	0	3276	0	013501204923060229556520210609120955	1807893547	3501210200002885
2901112106091219570478	15	3501016100250691	3501	2901	福州	11	2021-06-09 12:20:01	11	0	24975	0	020000350101610025069120210609122001	0	0
2901112106091233080490	23	35011938230100837490	3501	2901	福州	11	2021-06-09 12:33:09	11	0	8424	0	013501193823010083749020210609123309	1766653627	3501200100040105
2901112106091242270507	23	35012022230602084691	3501	2901	福州	11	2021-06-09 12:42:27	11	0	5866	0	013501202223060208469120210609124227	1752985423	3501190300974618
2901112106091250100518	23	37012004230245042294	3501	2901	福州	11	2021-06-09 12:50:16	16	0	10389	0	013701200423024504229420210609125016	1697915940	3701014130152124
2901112106091252140522	23	35012045230501548796	3501	2901	福州	11	2021-06-09 12:52:24	16	0	13884	0	013501204523050154879620210609125224	1768188851	3501200100174360
2901112106091256170533	15	6102016100082571	3501	2901	福州	11	2021-06-09 12:56:20	11	0	12746	0	020000610201610008257120210609125620	0	0
2901112106091313280563	15	3401016200460110	3501	2901	福州	11	2021-06-09 13:13:29	1	0	8424	0	020000340101620046011020210609131329	0	0
2901112106091319400578	15	4101016100077530	3501	2901	福州	11	2021-06-09 13:19:44	1	0	22152	0	020000410101610007753020210609131944	0	0
2901112106091324200583	15	4101016200460061	3501	2901	福州	11	2021-06-09 13:24:22	11	0	7457	0	020000410101620046006120210609132422	0	0
2901112106091325370586	15	5101016100412655	3501	2901	福州	11	2021-06-09 13:25:40	12	0	12106	0	020000510101610041265520210609132540	0	0
2901112106091331220593	15	3703019100077384	3501	2901	福州	11	2021-06-09 13:31:25	1	0	12106	0	020000370301910007738420210609133125	0	0
2901112106091331450595	15	3401016200232686	3501	2901	福州	11	2021-06-09 13:31:47	1	0	9922	0	020000340101620023268620210609133147	0	0
2901112106091347110626	23	35011938230100837500	3501	2901	福州	11	2021-06-09 13:47:11	11	0	3838	0	013501193823010083750020210609134711	1722849671	3501190401340878
2901112106091356510649	15	3501016100136024	3501	2901	福州	11	2021-06-09 13:56:54	1	0	9672	0	020000350101610013602420210609135654	0	0
2901112106091357330651	15	1101018400838681	3501	2901	福州	11	2021-06-09 13:57:35	1	0	10140	0	020000110101840083868120210609135735	0	0
2901112106091407350665	15	3501016100363616	3501	2901	福州	11	2021-06-09 14:07:37	1	0	12948	0	020000350101610036361620210609140737	0	0
2901112106091410390668	15	4101016200672208	3501	2901	福州	11	2021-06-09 14:10:41	1	0	9984	0	020000410101620067220820210609141041	0	0
2901112106091419560687	15	3201016001193662	3501	2901	福州	11	2021-06-09 14:19:59	1	0	10296	0	020000320101600119366220210609141959	0	0
2901112106091421150691	23	35011938230100848865	3501	2901	福州	11	2021-06-09 14:21:18	21	0	6553	0	013501193823010084886520210609142118	1693106495	3501190100815850
2901112106091431200708	15	3201016001124853	3501	2901	福州	11	2021-06-09 14:31:22	1	0	15600	0	020000320101600112485320210609143122	0	0
2901112106091442090732	15	4401016200812951	3501	2901	福州	11	2021-06-09 14:42:12	11	0	16536	0	020000440101620081295120210609144212	0	0
2901112106091507060775	23	35011945230601906436	3501	2901	福州	11	2021-06-09 15:07:12	11	0	9500	0	013501194523060190643620210609150712	1751269873	3501190300876669
2901112106091507200776	23	35011938230100920336	3501	2901	福州	11	2021-06-09 15:07:23	11	0	6864	0	013501193823010092033620210609150723	1723272688	3501190401394944
2901112106091512090785	23	35011942230601780846	3501	2901	福州	11	2021-06-09 15:12:11	16	0	7645	0	013501194223060178084620210609151211	1789921608	3501200401637210
2901112106091516590792	15	3501016200297739	3501	2901	福州	11	2021-06-09 15:17:01	1	0	11700	0	020000350101620029773920210609151701	0	0
2901112106091524460805	23	35011938230100888101	3501	2901	福州	11	2021-06-09 15:24:47	11	0	3900	0	013501193823010088810120210609152447	1693111029	3501190100820384
2901112106091524540806	23	35011952230501267660	3501	2901	福州	11	2021-06-09 15:24:55	11	0	4368	0	013501195223050126766020210609152455	1721634798	3501190400951707
2901112106091529170815	15	3101016100002398	3501	2901	福州	11	2021-06-09 15:29:20	11	0	15444	0	020000310101610000239820210609152920	0	0
2901112106091529440817	15	5201016200832372	3501	2901	福州	11	2021-06-09 15:29:53	11	0	19968	0	020000520101620083237220210609152953	0	0
2901112106091554370843	15	5101016800119385	3501	2901	福州	11	2021-06-09 15:54:39	1	0	10452	0	020000510101680011938520210609155439	0	0
2901112106091556590003	15	4401016201146923	3501	2901	福州	11	2021-06-09 15:57:01	1	0	10140	0	020000440101620114692320210609155701	0	0
2901112106091602130012	15	4401016200797982	3501	2901	福州	11	2021-06-09 16:02:28	11	0	26832	0	020000440101620079798220210609160228	0	0
2901112106091619240040	15	4401016200177560	3501	2901	福州	11	2021-06-09 16:19:26	1	0	30014	0	020000440101620017756020210609161926	0	0
2901112106091624560048	15	1201016500218925	3501	2901	福州	11	2021-06-09 16:24:57	1	0	7410	0	020000120101650021892520210609162457	0	0
2901112106091627060052	15	3501016200029174	3501	2901	福州	11	2021-06-09 16:27:10	1	0	10405	0	020000350101620002917420210609162710	0	0
2901112106091629090055	15	3401016200902733	3501	2901	福州	11	2021-06-09 16:29:11	1	0	7067	0	020000340101620090273320210609162911	0	0
2901112106091630330059	15	3301016300449615	3501	2901	福州	11	2021-06-09 16:30:37	1	0	12324	0	020000330101630044961520210609163037	0	0
2901112106091641390077	23	35011938230100879388	3501	2901	福州	11	2021-06-09 16:41:39	14	0	5585	0	013501193823010087938820210609164139	1690881015	3501190100710109
2901112106091642030078	23	35011942230601891968	3501	2901	福州	11	2021-06-09 16:42:07	11	0	8486	0	013501194223060189196820210609164207	1722613345	3501190401224770
2901112106091644090083	15	3101018700583008	3501	2901	福州	11	2021-06-09 16:44:12	1	0	16802	0	020000310101870058300820210609164412	0	0
2901112106091657510093	15	5201016200013710	3501	2901	福州	11	2021-06-09 16:57:55	1	0	11388	0	020000520101620001371020210609165755	0	0
2901112106091701210096	15	4101016200451609	3501	2901	福州	11	2021-06-09 17:01:25	11	0	40327	0	020000410101620045160920210609170125	0	0
2901112106091703350102	15	3401016200876333	3501	2901	福州	11	2021-06-09 17:03:38	1	0	10764	0	020000340101620087633320210609170338	0	0
2901112106091709050111	15	4401016200582807	3501	2901	福州	11	2021-06-09 17:09:11	11	0	12792	0	020000440101620058280720210609170911	0	0
2901112106091715000117	15	3501016100228478	3501	2901	福州	11	2021-06-09 17:15:02	1	0	9828	0	020000350101610022847820210609171502	0	0
2901112106091719210128	15	3702016300737730	3501	2901	福州	11	2021-06-09 17:19:22	1	0	9516	0	020000370201630073773020210609171922	0	0
2901112106091726320136	23	35012022230602084691	3501	2901	福州	11	2021-06-09 17:26:38	11	0	13026	0	013501202223060208469120210609172638	1752985423	3501190300974618
2901112106091746320166	15	3301016300267264	3501	2901	福州	11	2021-06-09 17:46:34	1	0	9189	0	020000330101630026726420210609174634	0	0
2901112106091752130171	23	35012035230501358586	3501	2901	福州	11	2021-06-09 17:52:15	1	0	5928	0	013501203523050135858620210609175215	1767839028	3501200100126657
2901112106091807110196	15	3501016200230008	3501	2901	福州	11	2021-06-09 18:07:16	1	0	12870	0	020000350101620023000820210609180716	0	0
2901112106091823300212	15	3702016300189786	3501	2901	福州	11	2021-06-09 18:23:31	1	0	9391	0	020000370201630018978620210609182331	0	0
2901112106091837570237	15	3501016100055919	3501	2901	福州	11	2021-06-09 18:37:59	1	0	8019	0	020000350101610005591920210609183759	0	0
2901112106091853280253	15	4401016101205912	3501	2901	福州	11	2021-06-09 18:53:29	1	0	7504	0	020000440101610120591220210609185329	0	0
2901112106091853500254	23	35011950230602004942	3501	2901	福州	11	2021-06-09 18:53:51	11	0	4399	0	013501195023060200494220210609185351	1764830695	3501190100975572
2901112106091857530258	23	35012046230602178957	3501	2901	福州	11	2021-06-09 18:57:57	11	0	9828	0	013501204623060217895720210609185757	1753846750	3501200301038922
2901112106091929090283	15	6102016100327098	3501	2901	福州	11	2021-06-09 19:29:11	1	0	9984	0	020000610201610032709820210609192911	0	0
2901112106092040060324	15	5201016200213455	3501	2901	福州	11	2021-06-09 20:40:08	1	0	11372	0	020000520101620021345520210609204008	0	0
2901112106092101210342	15	4101016200773632	3501	2901	福州	11	2021-06-09 21:01:23	1	0	10718	0	020000410101620077363220210609210123	0	0
2901112106092102070343	15	1201016500097294	3501	2901	福州	11	2021-06-09 21:02:14	1	0	15288	0	020000120101650009729420210609210214	0	0
2901112106092126160354	23	35011942230601877279	3501	2901	福州	11	2021-06-09 21:26:17	11	0	4992	0	013501194223060187727920210609212617	1752986067	3501190300975262
2901112106092130050357	15	1101018400542842	3501	2901	福州	11	2021-06-09 21:30:07	1	0	10296	0	020000110101840054284220210609213007	0	0
2901112106092137500359	15	6401016300441185	3501	2901	福州	11	2021-06-09 21:37:52	1	0	9750	0	020000640101630044118520210609213752	0	0
2901112106092142490363	15	4401016100986334	3501	2901	福州	11	2021-06-09 21:42:52	1	0	15881	0	020000440101610098633420210609214252	0	0
2901112106092156340367	15	2101019700599681	3501	2901	福州	11	2021-06-09 21:56:37	1	0	10046	0	020000210101970059968120210609215637	0	0
2901112106092216590378	15	3301016100444858	3501	2901	福州	11	2021-06-09 22:17:04	12	0	16599	0	020000330101610044485820210609221704	0	0
2901112106092225140388	23	35011942230601878727	3501	2901	福州	11	2021-06-09 22:25:14	11	0	4368	0	013501194223060187872720210609222514	1723263125	3501190401389312
2901112106092259010400	15	4401016101532014	3501	2901	福州	11	2021-06-09 22:59:10	1	0	16068	0	020000440101610153201420210609225910	0	0
2901112106092306560409	15	4101016100210553	3501	2901	福州	11	2021-06-09 23:08:27	14	0	108000	0	020000410101610021055320210609230827	0	0
2901112106092330550413	15	3201016101009626	3501	2901	福州	11	2021-06-09 23:30:57	1	0	9672	0	020000320101610100962620210609233057	0	0
2901112106100102090017	23	35012022230602084834	3501	2901	福州	11	2021-06-10 01:02:11	11	0	4992	0	013501202223060208483420210610010211	1789671801	3501200201593824
2901112106100237160033	15	3501016100380493	3501	2901	福州	11	2021-06-10 02:37:19	11	0	10140	0	020000350101610038049320210610023719	0	0
2901112106100301100034	15	4401016101328930	3501	2901	福州	11	2021-06-10 03:01:14	11	0	17940	0	020000440101610132893020210610030114	0	0
2901112106100324180037	15	3702016300402896	3501	2901	福州	11	2021-06-10 03:24:36	16	0	29797	0	020000370201630040289620210610032436	0	0
2901112106100534570053	15	1301016200021384	3501	2901	福州	11	2021-06-10 05:34:59	1	0	9048	0	020000130101620002138420210610053459	0	0
2901112106100623080078	15	4401016100320559	3501	2901	福州	11	2021-06-10 06:23:16	11	0	16692	0	020000440101610032055920210610062316	0	0
2901112106100648530102	23	35011938230100885200	3501	2901	福州	11	2021-06-10 06:48:55	11	0	7176	0	013501193823010088520020210610064855	1722861660	3501190401337792
2901112106100709470119	15	4301019200675487	3501	2901	福州	11	2021-06-10 07:09:49	1	0	9064	0	020000430101920067548720210610070949	0	0
2901112106100709590120	23	35011938230100852709	3501	2901	福州	11	2021-06-10 07:11:41	11	0	105987	0	013501193823010085270920210610071141	1693544630	3501190100837983
2901112106100718540129	15	1301017200391014	3501	2901	福州	11	2021-06-10 07:18:56	11	0	10920	0	020000130101720039101420210610071856	0	0
2901112106100736190154	15	4401016201001005	3501	2901	福州	11	2021-06-10 07:36:21	1	0	11856	0	020000440101620100100520210610073621	0	0
2901112106100740230156	15	3601016100685088	3501	2901	福州	11	2021-06-10 07:40:26	1	0	10608	0	020000360101610068508820210610074026	0	0
2901112106100743230161	23	35012030230501312682	3501	2901	福州	11	2021-06-10 07:43:24	11	0	7800	0	013501203023050131268220210610074324	1690055229	3501190100675447
2901112106100743480163	15	1101018401044920	3501	2901	福州	11	2021-06-10 07:43:50	1	0	9672	0	020000110101840104492020210610074350	0	0
2901112106100744210165	15	3401016200375981	3501	2901	福州	11	2021-06-10 07:44:25	12	0	9812	0	020000340101620037598120210610074425	0	0
2901112106100747320171	15	4201016100066307	3501	2901	福州	11	2021-06-10 07:47:34	1	0	8580	0	020000420101610006630720210610074734	0	0
2901112106100749480176	15	3501016200024585	3501	2901	福州	11	2021-06-10 07:49:51	1	0	9829	0	020000350101620002458520210610074951	0	0
2901112106100750010177	23	35011945230601897350	3501	2901	福州	11	2021-06-10 07:50:03	11	0	7800	0	013501194523060189735020210610075003	1722799099	3501190401298885
2901112106100759030012	15	1301019400408485	3501	2901	福州	11	2021-06-10 07:59:08	11	0	15444	0	020000130101940040848520210610075908	0	0
2901112106100759380013	15	2101019700835472	3501	2901	福州	11	2021-06-10 07:59:41	1	0	9984	0	020000210101970083547220210610075941	0	0
2901112106100816340033	15	3702016200466258	3501	2901	福州	11	2021-06-10 08:16:36	1	0	11013	0	020000370201620046625820210610081636	0	0
2901112106100816470034	15	1101018400234998	3501	2901	福州	11	2021-06-10 08:16:49	1	0	8206	0	020000110101840023499820210610081649	0	0
2901112106100834140059	23	35011942230601764665	3501	2901	福州	11	2021-06-10 08:34:15	11	0	4056	0	013501194223060176466520210610083415	1747421620	3501190300772193
2901112106100852350095	23	35011935230100531832	3501	2901	福州	11	2021-06-10 08:52:36	11	0	5460	0	013501193523010053183220210610085236	1721584458	3501190400890669
2901112106100853530101	15	3501016200400448	3501	2901	福州	11	2021-06-10 08:53:56	1	0	9453	0	020000350101620040044820210610085356	0	0
2901112106100904220121	15	4401017200374516	3501	2901	福州	11	2021-06-10 09:04:25	1	0	10140	0	020000440101720037451620210610090425	0	0
2901112106100911200134	15	6401016300262730	3501	2901	福州	11	2021-06-10 09:11:22	1	0	9048	0	020000640101630026273020210610091122	0	0
2901112106100912140135	23	35011942230601763089	3501	2901	福州	11	2021-06-10 09:12:17	11	0	7488	0	013501194223060176308920210610091217	1693824511	3501190100864214
2901112106100912270136	15	4401016100647147	3501	2901	福州	11	2021-06-10 09:12:31	1	0	11388	0	020000440101610064714720210610091231	0	0
2901112106100919320144	23	35012052230101169595	3501	2901	福州	11	2021-06-10 09:20:16	1	0	50857	0	013501205223010116959520210610092016	1721659495	3501190400971856
2901112106100922450149	15	3101018700045414	3501	2901	福州	11	2021-06-10 09:22:50	1	0	12013	0	020000310101870004541420210610092250	0	0
2901112106100946410193	15	6102016100042490	3501	2901	福州	11	2021-06-10 09:46:44	1	0	9984	0	020000610201610004249020210610094644	0	0
2901112106100947030195	15	3401016100378914	3501	2901	福州	11	2021-06-10 09:47:14	1	0	32495	0	020000340101610037891420210610094714	0	0
2901112106100947370196	15	4401017200282656	3501	2901	福州	11	2021-06-10 09:47:39	1	0	9329	0	020000440101720028265620210610094739	0	0
2901112106100954420215	15	3601016100038902	3501	2901	福州	11	2021-06-10 09:54:44	11	0	11388	0	020000360101610003890220210610095444	0	0
2901112106100957040224	15	4301019200408542	3501	2901	福州	11	2021-06-10 09:57:06	1	0	12543	0	020000430101920040854220210610095706	0	0
2901112106101014060265	15	4401017200376044	3501	2901	福州	11	2021-06-10 10:14:11	1	0	13728	0	020000440101720037604420210610101411	0	0
2901112106101027350278	15	1101018400431214	3501	2901	福州	11	2021-06-10 10:27:38	1	0	11746	0	020000110101840043121420210610102738	0	0
2901112106101042210320	15	3101018700265979	3501	2901	福州	11	2021-06-10 10:42:22	1	0	7754	0	020000310101870026597920210610104222	0	0
2901112106101048410327	23	35011942230601739131	3501	2901	福州	11	2021-06-10 10:48:42	13	0	6724	0	013501194223060173913120210610104842	134217728	3501190401390798
2901112106101051500330	15	4401016101101139	3501	2901	福州	11	2021-06-10 10:51:51	1	0	9438	0	020000440101610110113920210610105151	0	0
2901112106101102510339	15	6102016300504132	3501	2901	福州	11	2021-06-10 11:03:03	16	0	23400	0	020000610201630050413220210610110303	0	0
2901112106101107090343	15	3703019100601028	3501	2901	福州	11	2021-06-10 11:07:12	11	0	10967	0	020000370301910060102820210610110712	0	0
2901112106101113160348	15	5001016600236712	3501	2901	福州	11	2021-06-10 11:13:20	1	0	10140	0	020000500101660023671220210610111320	0	0
2901112106101123060368	23	35011942230601696751	3501	2901	福州	11	2021-06-10 11:23:07	11	0	4680	0	013501194223060169675120210610112307	1751008239	3501190300844958
2901112106101136280383	15	4401016200980354	3501	2901	福州	11	2021-06-10 11:36:32	1	0	16474	0	020000440101620098035420210610113632	0	0
2901112106101140300393	23	35011942230601769108	3501	2901	福州	11	2021-06-10 11:40:31	11	0	5928	0	013501194223060176910820210610114031	1751241593	3501190300870089
2901112106101143590398	23	33011912230201570694	3501	2901	福州	11	2021-06-10 11:44:02	14	0	6552	0	013301191223020157069420210610114402	1754610731	3301032005219888
2901112106101144590400	15	3703019100418324	3501	2901	福州	11	2021-06-10 11:45:02	11	0	11856	0	020000370301910041832420210610114502	0	0
2901112106101145130401	15	4101016200209413	3501	2901	福州	11	2021-06-10 11:45:17	1	0	10920	0	020000410101620020941320210610114517	0	0
2901112106101153280413	23	44011951232021187183	3501	2901	福州	11	2021-06-10 11:53:38	15	0	14976	0	014401195123202118718320210610115338	1730869887	00960012B4155456
2901112106101159050421	23	34011030230219095074	3501	2901	福州	11	2021-06-10 11:59:20	16	0	18096	0	013401103023021909507420210610115920	1741582012	3401190412270A7E
2901112106101203030430	23	35011942230601739129	3501	2901	福州	11	2021-06-10 12:03:04	13	0	4368	0	013501194223060173912920210610120304	1723260780	3501190401390780
2901112106101203560432	23	35011942230601815751	3501	2901	福州	11	2021-06-10 12:03:56	11	0	3666	0	013501194223060181575120210610120356	1690070831	3501190100691049
2901112106101222140457	23	35011945230601922853	3501	2901	福州	11	2021-06-10 12:22:15	14	0	3744	0	013501194523060192285320210610122215	1766784018	3501200100070423
2901112106101233440475	15	4201016200209874	3501	2901	福州	11	2021-06-10 12:33:46	1	0	9407	0	020000420101620020987420210610123346	0	0
2901112106101246060495	15	3601016100141375	3501	2901	福州	11	2021-06-10 12:46:08	1	0	11077	0	020000360101610014137520210610124608	0	0
2901112106101246420498	23	35011942230601824623	3501	2901	福州	11	2021-06-10 12:46:45	11	0	8268	0	013501194223060182462320210610124645	1752979105	3501190300968300
2901112106101247520499	15	3601016100234965	3501	2901	福州	11	2021-06-10 12:47:54	1	0	9142	0	020000360101610023496520210610124754	0	0
2901112106101251500505	15	4401017200311173	3501	2901	福州	11	2021-06-10 12:51:53	11	0	11544	0	020000440101720031117320210610125153	0	0
2901112106101252050506	15	4301019200145073	3501	2901	福州	11	2021-06-10 12:52:08	1	0	9984	0	020000430101920014507320210610125208	0	0
2901112106101252270508	15	5101016100334926	3501	2901	福州	11	2021-06-10 12:52:29	1	0	8269	0	020000510101610033492620210610125229	0	0
2901112106101256210512	15	3201016100264607	3501	2901	福州	11	2021-06-10 12:56:24	1	0	14820	0	020000320101610026460720210610125624	0	0
2901112106101258570517	23	35011938230100837404	3501	2901	福州	11	2021-06-10 12:58:58	11	0	3744	0	013501193823010083740420210610125858	1722645804	3501190401238257
2901112106101301550523	15	1301016700252783	3501	2901	福州	11	2021-06-10 13:01:57	11	0	10764	0	020000130101670025278320210610130157	0	0
2901112106101304070527	15	5301016200803911	3501	2901	福州	11	2021-06-10 13:04:09	11	0	10374	0	020000530101620080391120210610130409	0	0
2901112106101306370529	23	35012035230501359203	3501	2901	福州	11	2021-06-10 13:06:40	11	0	7925	0	013501203523050135920320210610130640	1721563020	3501190400887922
2901112106101307310534	15	1401020700273818	3501	2901	福州	11	2021-06-10 13:07:40	1	0	18408	0	020000140102070027381820210610130740	0	0
2901112106101307510535	15	3201016001326182	3501	2901	福州	11	2021-06-10 13:07:54	1	0	9719	0	020000320101600132618220210610130754	0	0
2901112106101309550537	15	4501016200040293	3501	2901	福州	11	2021-06-10 13:09:59	1	0	11856	0	020000450101620004029320210610130959	0	0
2901112106101313070540	15	4201019900023031	3501	2901	福州	11	2021-06-10 13:13:10	1	0	10452	0	020000420101990002303120210610131310	0	0
2901112106101314040541	23	35011942230601886371	3501	2901	福州	11	2021-06-10 13:14:09	12	0	12808	0	013501194223060188637120210610131409	1686928479	3501190100605482
2901112106101319100544	15	3601016100259089	3501	2901	福州	11	2021-06-10 13:19:16	1	0	13682	0	020000360101610025908920210610131916	0	0
2901112106101320040546	23	35011949230100999569	3501	2901	福州	11	2021-06-10 13:20:05	11	0	5850	0	013501194923010099956920210610132005	1722379677	3501190401139807
2901112106101321180551	23	35012022230602085945	3501	2901	福州	11	2021-06-10 13:21:21	11	0	8892	0	013501202223060208594520210610132121	1752987353	3501190300976548
2901112106101324550554	23	35011938230100852760	3501	2901	福州	11	2021-06-10 13:24:56	11	0	5928	0	013501193823010085276020210610132456	1747474232	3501190300787800
2901112106101334410571	15	4301019200218205	3501	2901	福州	11	2021-06-10 13:34:46	1	0	10359	0	020000430101920021820520210610133446	0	0
2901112106101338440576	15	3301016100959740	3501	2901	福州	11	2021-06-10 13:38:48	1	0	14134	0	020000330101610095974020210610133848	0	0
2901112106101351270594	15	4401016100453325	3501	2901	福州	11	2021-06-10 13:51:35	1	0	15600	0	020000440101610045332520210610135135	0	0
2901112106101352440596	15	3501016200318779	3501	2901	福州	11	2021-06-10 13:52:46	1	0	8892	0	020000350101620031877920210610135246	0	0
2901112106101415530635	15	4101016100442793	3501	2901	福州	11	2021-06-10 14:15:56	1	0	9984	0	020000410101610044279320210610141556	0	0
2901112106101418440640	15	6201016300111710	3501	2901	福州	11	2021-06-10 14:18:48	1	0	13697	0	020000620101630011171020210610141848	0	0
2901112106101422390646	15	4201016100424063	3501	2901	福州	11	2021-06-10 14:23:01	11	0	33852	0	020000420101610042406320210610142301	0	0
2901112106101432530660	15	5201016000113342	3501	2901	福州	11	2021-06-10 14:32:56	1	0	11388	0	020000520101600011334220210610143256	0	0
2901112106101433100661	23	35011938230100934502	3501	2901	福州	11	2021-06-10 14:33:12	11	0	5616	0	013501193823010093450220210610143312	1722046640	3501190401044755
2901112106101441060675	15	1301019400200418	3501	2901	福州	11	2021-06-10 14:41:13	1	0	15990	0	020000130101940020041820210610144113	0	0
2901112106101441420677	15	4401016101125499	3501	2901	福州	11	2021-06-10 14:41:44	1	0	8923	0	020000440101610112549920210610144144	0	0
2901112106101442360680	23	35011938230100872779	3501	2901	福州	11	2021-06-10 14:42:38	11	0	6068	0	013501193823010087277920210610144238	1747552367	3501190300804340
2901112106101442460681	15	3201016100578070	3501	2901	福州	11	2021-06-10 14:42:50	1	0	12480	0	020000320101610057807020210610144250	0	0
2901112106101443020682	15	4301019200676884	3501	2901	福州	11	2021-06-10 14:43:12	1	0	19017	0	020000430101920067688420210610144312	0	0
2901112106101445050685	15	5101016800089080	3501	2901	福州	11	2021-06-10 14:45:09	1	0	11232	0	020000510101680008908020210610144509	0	0
2901112106101502250701	15	5201016200420264	3501	2901	福州	11	2021-06-10 15:02:35	16	0	20997	0	020000520101620042026420210610150235	0	0
2901112106101503400702	15	6102016300252827	3501	2901	福州	11	2021-06-10 15:03:45	1	0	11903	0	020000610201630025282720210610150345	0	0
2901112106101505000705	23	34011030230203502485	3501	2901	福州	11	2021-06-10 15:05:05	16	0	9688	0	013401103023020350248520210610150505	316496288	3401201267003F27
2901112106101505340707	23	35011928230601125069	3501	2901	福州	11	2021-06-10 15:05:34	1	0	30670	0	013501192823060112506920210610150534	1676730751	3501190100361603
2901112106101521510729	23	35011942230601852631	3501	2901	福州	11	2021-06-10 15:21:54	11	0	7254	0	013501194223060185263120210610152154	1692197935	3501190100764464
2901112106101532130748	15	3201016100859618	3501	2901	福州	11	2021-06-10 15:32:16	1	0	11232	0	020000320101610085961820210610153216	0	0
2901112106101546200771	23	35011938230100884777	3501	2901	福州	11	2021-06-10 15:46:22	11	0	4680	0	013501193823010088477720210610154622	1722945350	3501190401346887
2901112106101555050001	15	4401016101909750	3501	2901	福州	11	2021-06-10 15:55:09	1	0	10920	0	020000440101610190975020210610155509	0	0
2901112106101612430022	15	3601016100046740	3501	2901	福州	11	2021-06-10 16:12:47	1	0	10905	0	020000360101610004674020210610161247	0	0
2901112106101614220026	15	3201016100777863	3501	2901	福州	11	2021-06-10 16:14:23	1	0	9204	0	020000320101610077786320210610161423	0	0
2901112106101618330031	15	4401017200115435	3501	2901	福州	11	2021-06-10 16:18:47	1	0	20873	0	020000440101720011543520210610161847	0	0
2901112106101619440032	23	35011942230601815440	3501	2901	福州	11	2021-06-10 16:19:45	11	0	7488	0	013501194223060181544020210610161945	1690867929	3501190100697023
2901112106101622270038	15	4401020400237681	3501	2901	福州	11	2021-06-10 16:22:28	1	0	9344	0	020000440102040023768120210610162228	0	0
2901112106101628300050	15	4401016100018610	3501	2901	福州	11	2021-06-10 16:28:36	12	0	14508	0	020000440101610001861020210610162836	0	0
2901112106101628590052	15	4401016200412221	3501	2901	福州	11	2021-06-10 16:29:16	11	0	32697	0	020000440101620041222120210610162916	0	0
2901112106101630270054	23	35011942230601891431	3501	2901	福州	11	2021-06-10 16:30:31	11	0	7332	0	013501194223060189143120210610163031	1747366548	3501190300731921
2901112106101635510059	15	3702016100024103	3501	2901	福州	11	2021-06-10 16:35:53	1	0	8315	0	020000370201610002410320210610163553	0	0
2901112106101645080067	15	3702016300211149	3501	2901	福州	11	2021-06-10 16:45:10	11	0	10140	0	020000370201630021114920210610164510	0	0
2901112106101701030091	23	35011938230100837404	3501	2901	福州	11	2021-06-10 17:01:04	11	0	4056	0	013501193823010083740420210610170104	1722645804	3501190401238257
2901112106101701410093	15	3201016100666032	3501	2901	福州	11	2021-06-10 17:01:44	1	0	10046	0	020000320101610066603220210610170144	0	0
2901112106101710040106	15	3301017200072937	3501	2901	福州	11	2021-06-10 17:10:07	1	0	10218	0	020000330101720007293720210610171007	0	0
2901112106101710450109	23	35011942230601769108	3501	2901	福州	11	2021-06-10 17:10:49	11	0	7176	0	013501194223060176910820210610171049	1751241593	3501190300870089
2901112106101823280194	15	3301017200036686	3501	2901	福州	11	2021-06-10 18:23:30	11	0	11217	0	020000330101720003668620210610182330	0	0
2901112106101834100203	15	4501019600336319	3501	2901	福州	11	2021-06-10 18:34:18	3	0	21372	0	020000450101960033631920210610183418	0	0
2901112106101853490225	23	44011951233034922461	3501	2901	福州	11	2021-06-10 18:53:59	11	0	14899	0	014401195123303492246120210610185359	1732028268	86B800123B41EC8D
2901112106101856150232	15	3201016001663364	3501	2901	福州	11	2021-06-10 18:56:18	1	0	10218	0	020000320101600166336420210610185618	0	0
2901112106101916250254	23	35012022230602085945	3501	2901	福州	11	2021-06-10 19:16:29	11	0	8580	0	013501202223060208594520210610191629	1752987353	3501190300976548
2901112106101945410279	15	3703019101021652	3501	2901	福州	11	2021-06-10 19:46:11	14	0	41683	0	020000370301910102165220210610194611	0	0
2901112106101946490281	15	3702016200441885	3501	2901	福州	11	2021-06-10 19:46:51	1	0	9781	0	020000370201620044188520210610194651	0	0
2901112106101951100288	15	3401016100361061	3501	2901	福州	11	2021-06-10 19:51:12	1	0	8892	0	020000340101610036106120210610195112	0	0
2901112106102022160308	15	4401016101697345	3501	2901	福州	11	2021-06-10 20:22:20	1	0	11217	0	020000440101610169734520210610202220	0	0
2901112106102023290309	15	3401016200145477	3501	2901	福州	11	2021-06-10 20:23:32	1	0	14820	0	020000340101620014547720210610202332	0	0
2901112106102027200313	15	3301016100340303	3501	2901	福州	11	2021-06-10 20:27:21	11	0	9048	0	020000330101610034030320210610202721	0	0
2901112106102035010316	15	5101016500325893	3501	2901	福州	11	2021-06-10 20:35:02	1	0	10764	0	020000510101650032589320210610203502	0	0
2901112106102050340332	15	4501016300162716	3501	2901	福州	11	2021-06-10 20:50:35	1	0	7410	0	020000450101630016271620210610205035	0	0
2901112106102141020357	15	4401016200454426	3501	2901	福州	11	2021-06-10 21:41:07	1	0	11653	0	020000440101620045442620210610214107	0	0
2901112106102151160363	15	5101016500353971	3501	2901	福州	11	2021-06-10 21:51:18	1	0	8798	0	020000510101650035397120210610215118	0	0
2901112106102155200367	15	1301016700332957	3501	2901	福州	11	2021-06-10 21:55:22	1	0	14586	0	020000130101670033295720210610215522	0	0
2901112106102203390373	15	4401016101353735	3501	2901	福州	11	2021-06-10 22:03:40	1	0	7956	0	020000440101610135373520210610220340	0	0
2901152106060204390020	23	35011927230500152777	3501	2901	福州	15	2021-06-06 02:04:39	1	0	281	11	013501192723050015277720210606020439	1652424048	3501190300257443
2901152106060255050029	23	35011927230500682222	3501	2901	福州	15	2021-06-06 02:55:05	1	0	343	3	013501192723050068222220210606025505	1690882653	3501190100711747
2901152106060458290044	23	35011901230600207165	3501	2901	福州	15	2021-06-06 04:58:29	1	0	358	11	013501190123060020716520210606045829	1665882505	3501190100038611
2901152106060600470058	23	35011935230100739310	3501	2901	福州	15	2021-06-06 06:00:47	1	0	266	4	013501193523010073931020210606060047	1747550366	3501190300802339
2901152106060620460068	23	35012049230602293136	3501	2901	福州	15	2021-06-06 06:20:46	1	0	328	7	013501204923060229313620210606062046	1767825861	3501200100124306
2901152106060623160071	23	35011942230601876585	3501	2901	福州	15	2021-06-06 06:23:17	1	0	312	12	013501194223060187658520210606062317	1752986056	3501190300975251
2901152106060626000074	23	35011927230500717328	3501	2901	福州	15	2021-06-06 06:26:01	1	0	453	10	013501192723050071732820210606062601	1678041194	3501190100421506
2901152106060702000102	23	35011942230601715370	3501	2901	福州	15	2021-06-06 07:02:01	1	0	1092	6	013501194223060171537020210606070201	1693087172	3501190100796527
2901152106060713490110	23	35011813230100194987	3501	2901	福州	15	2021-06-06 07:13:50	1	0	406	7	013501181323010019498720210606071350	1661970501	3501180100066681
2901152106060730480136	23	35011922230600338211	3501	2901	福州	15	2021-06-06 07:30:48	1	0	390	11	013501192223060033821120210606073048	1650847233	3501190300116711
2901152106060735210143	22	35011645220500001913	3501	2901	福州	15	2021-06-06 07:35:21	1	0	327	7	013501164522050000191320210606073521	1639162254	3501160100224140
2901152106060741160154	23	35011841230100278918	3501	2901	福州	15	2021-06-06 07:41:16	1	0	265	8	013501184123010027891820210606074116	1663746554	3501180100214071
2901152106060759020188	23	35011942230601674195	3501	2901	福州	15	2021-06-06 07:59:02	1	0	359	7	013501194223060167419520210606075902	1752991111	3501190300980306
2901152106060759210189	22	35011538223600080329	3501	2901	福州	15	2021-06-06 07:59:22	1	0	343	7	013501153822360008032920210606075922	56686558	3501150300025825
2901152106060804410007	23	35012035230501357317	3501	2901	福州	15	2021-06-06 08:04:42	1	0	343	3	013501203523050135731720210606080442	1767656626	3501200100104560
2901152106060812000018	23	35012042230602107677	3501	2901	福州	15	2021-06-06 08:12:00	1	0	343	7	013501204223060210767720210606081200	1789989998	3501200401633841
2901152106060813350025	22	35011544220500045993	3501	2901	福州	15	2021-06-06 08:13:35	1	0	266	4	013501154422050004599320210606081335	1631703054	9101150500150954
2901152106060817590032	22	35011603220500061715	3501	2901	福州	15	2021-06-06 08:17:59	1	0	312	13	013501160322050006171520210606081759	1640763953	3501170100058085
2901152106060819010036	23	35012049230602274787	3501	2901	福州	15	2021-06-06 08:19:01	1	0	343	11	013501204923060227478720210606081901	1767824505	3501200100122950
2901152106060820030037	23	35011738230300124828	3501	2901	福州	15	2021-06-06 08:20:03	1	0	390	11	013501173823030012482820210606082003	58719075	3501160300094323
2901152106060820570040	23	42021907230570571111	3501	2901	福州	15	2021-06-06 08:20:57	1	0	437	10	014202190723057057111120210606082057	309452961	4202191057050228
2901152106060823360042	22	35019303140800158990	3501	2901	福州	15	2021-06-06 08:23:36	1	0	359	7	013501930314080015899020210606082336	46750406	9101140800010859
2901152106060826110048	23	35011922230600339613	3501	2901	福州	15	2021-06-06 08:26:11	1	0	405	7	013501192223060033961320210606082611	1695025323	3501190500026507
2901152106060838160068	23	35012045230501395562	3501	2901	福州	15	2021-06-06 08:38:16	1	0	359	7	013501204523050139556220210606083816	1767937766	3501200100136750
2901152106060841400074	23	35011942230601876479	3501	2901	福州	15	2021-06-06 08:41:40	1	0	327	7	013501194223060187647920210606084140	1751273879	3501190300880675
2901152106060841440075	23	35011540230500001321	3501	2901	福州	15	2021-06-06 08:41:44	1	0	639	8	013501154023050000132120210606084144	55842073	3501150300001819
2901152106060844270083	23	35011927230500349249	3501	2901	福州	15	2021-06-06 08:44:27	1	0	312	8	013501192723050034924920210606084427	1712828587	3501190400506447
2901152106060851050092	23	35011927230500195128	3501	2901	福州	15	2021-06-06 08:51:05	1	0	359	7	013501192723050019512820210606085105	1676726961	3501190100357813
2901152106060855320105	23	35011925230500102958	3501	2901	福州	15	2021-06-06 08:55:32	1	0	359	7	013501192523050010295820210606085532	1650819286	3501190300113764
2901152106060859240113	23	35011837230100259823	3501	2901	福州	15	2021-06-06 08:59:24	1	0	265	8	013501183723010025982320210606085924	1663656421	3501180100203960
2901152106060909070131	23	35011813230100168600	3501	2901	福州	15	2021-06-06 09:09:07	1	0	749	5	013501181323010016860020210606090907	1661968651	3501180100064831
2901152106060910580134	23	35011845230600101764	3501	2901	福州	15	2021-06-06 09:10:58	1	0	359	3	013501184523060010176420210606091058	1634928762	3501160100006894
2901152106060913340139	23	35011926230300106786	3501	2901	福州	15	2021-06-06 09:13:34	1	0	484	6	013501192623030010678620210606091334	1650983041	3501190300174414
2901152106060918280146	23	35011925230500119234	3501	2901	福州	15	2021-06-06 09:18:28	1	0	312	12	013501192523050011923420210606091828	1650985407	3501190300176780
2901152106060918360147	23	35011928230601085416	3501	2901	福州	15	2021-06-06 09:18:36	1	0	265	8	013501192823060108541620210606091836	1654472238	3501190300434923
2901152106060922090150	23	35011913230500001860	3501	2901	福州	15	2021-06-06 09:22:09	1	0	359	11	013501191323050000186020210606092209	1649629775	3501190300045412
2901152106060929540163	23	35011925230600460915	3501	2901	福州	15	2021-06-06 09:29:55	1	0	375	11	013501192523060046091520210606092955	1711915937	3501190400417567
2901152106060933550173	23	35011935230100658078	3501	2901	福州	15	2021-06-06 09:33:55	1	0	297	8	013501193523010065807820210606093355	1690058977	3501190100679195
2901152106060936570178	23	35012046230602169595	3501	2901	福州	15	2021-06-06 09:36:57	1	0	328	11	013501204623060216959520210606093657	1753849399	3501200301041571
2901152106060937240180	23	35019103130800061558	3501	2901	福州	15	2021-06-06 09:37:24	1	0	375	11	013501910313080006155820210606093724	47821274	9101130900000195
2901152106060937270181	23	35011933230100372176	3501	2901	福州	15	2021-06-06 09:37:28	1	0	780	7	013501193323010037217620210606093728	1721597448	3501190400894883
2901152106060944470199	23	52011640230205530954	3501	2901	福州	15	2021-06-06 09:44:47	1	0	343	11	015201164023020553095420210606094447	727226326	5202192407099302
2901152106060945500201	23	35011813230100183108	3501	2901	福州	15	2021-06-06 09:45:50	1	0	281	8	013501181323010018310820210606094550	1661952909	3501180100059911
2901152106060948320212	23	37011801230201467971	3501	2901	福州	15	2021-06-06 09:48:33	1	0	718	8	013701180123020146797120210606094833	21582380	3701011724134064
2901152106060957160232	23	35011701230300008951	3501	2901	福州	15	2021-06-06 09:57:16	1	0	343	7	013501170123030000895120210606095716	1639820589	3501160100231793
2901152106060958570235	23	35012046230602169681	3501	2901	福州	15	2021-06-06 09:58:57	1	0	328	7	013501204623060216968120210606095857	1753849389	3501200301041561
2901152106061005410254	23	35011938230500993133	3501	2901	福州	15	2021-06-06 10:05:41	1	0	297	4	013501193823050099313320210606100541	1663186100	3501180100154969
2901152106061006150255	23	35019103160100207999	3501	2901	福州	15	2021-06-06 10:06:16	1	0	296	8	013501910316010020799920210606100616	1636514821	3501160100068452
2901152106061023290288	23	35011801230100122059	3501	2901	福州	15	2021-06-06 10:23:29	1	0	312	8	013501180123010012205920210606102329	57179936	3501150300067178
2901152106061031540307	23	51041958234351299396	3501	2901	福州	15	2021-06-06 10:31:54	1	0	328	7	015104195823435129939620210606103154	1656856419	5104194203186863
2901152106061032490308	22	35011707220300037370	3501	2901	福州	15	2021-06-06 10:32:49	1	0	327	11	013501170722030003737020210606103249	141309133	3501170400008970
2901152106061034390313	23	35012049230602273790	3501	2901	福州	15	2021-06-06 10:34:39	1	0	312	4	013501204923060227379020210606103439	1789995344	3501200401672365
2901152106061039150320	23	35011716230100014388	3501	2901	福州	15	2021-06-06 10:39:15	1	0	281	12	013501171623010001438820210606103915	1753817537	3501200301010634
2901152106061046470334	23	35012046230602170525	3501	2901	福州	15	2021-06-06 10:46:47	1	0	390	10	013501204623060217052520210606104647	1753923167	3501200301094577
2901152106061048430336	23	35011927230500132545	3501	2901	福州	15	2021-06-06 10:48:43	1	0	296	8	013501192723050013254520210606104843	1663184772	3501180100153641
2901152106061052120345	23	35019102130300012078	3501	2901	福州	15	2021-06-06 10:52:12	1	0	390	12	013501910213030001207820210606105212	47602198	9101130700004230
2901152106061101000357	23	35011942230601697140	3501	2901	福州	15	2021-06-06 11:01:00	1	0	390	7	013501194223060169714020210606110100	1787339650	3501190401415698
2901152106061102090359	22	35019303150100264945	3501	2901	福州	15	2021-06-06 11:02:09	1	0	436	10	013501930315010026494520210606110209	49595622	9101140800049909
2901152106061111480375	23	35011942230601635142	3501	2901	福州	15	2021-06-06 11:11:48	1	0	343	3	013501194223060163514220210606111148	1761665361	3501190100910881
2901152106061112080378	23	35011925230600553580	3501	2901	福州	15	2021-06-06 11:12:08	1	0	281	8	013501192523060055358020210606111208	1654030678	3501190300370363
2901152106061115470381	23	35011928230600971700	3501	2901	福州	15	2021-06-06 11:15:47	1	0	250	13	013501192823060097170020210606111547	1653935388	3501190300362083
2901152106061116000382	22	35011902220300021913	3501	2901	福州	15	2021-06-06 11:16:01	3	0	359	3	013501190222030002191320210606111601	61835774	3501160300189661
2901152106061122270397	23	35011922230600361453	3501	2901	福州	15	2021-06-06 11:22:27	1	0	421	10	013501192223060036145320210606112227	1649582516	3501190300033153
2901152106061122460398	22	35011514223600030142	3501	2901	福州	15	2021-06-06 11:22:47	1	0	1232	7	013501151422360003014220210606112247	49925732	9101150200022022
2901152106061128280408	22	35019303140100062087	3501	2901	福州	15	2021-06-06 11:28:28	4	0	359	11	013501930314010006208720210606112828	1683385245	3501190100587021
2901152106061129230409	23	35011803230100143903	3501	2901	福州	15	2021-06-06 11:29:24	1	0	297	12	013501180323010014390320210606112924	1753848475	3501200301040647
2901152106061130070412	23	35011928230600921372	3501	2901	福州	15	2021-06-06 11:30:07	1	0	312	4	013501192823060092137220210606113007	1714442734	3501190400674574
2901152106061130250413	23	35011837230100260221	3501	2901	福州	15	2021-06-06 11:30:26	1	0	265	8	013501183723010026022120210606113026	1636403601	3501160100053770
2901152106061138080429	23	35011927230500667911	3501	2901	福州	15	2021-06-06 11:38:08	1	0	359	7	013501192723050066791120210606113808	1652155122	3501190300234547
2901152106061141060436	23	35011548230500063148	3501	2901	福州	15	2021-06-06 11:41:06	1	0	343	7	013501154823050006314820210606114106	1631304464	9101150500137999
2901152106061212030481	23	35011819230600011464	3501	2901	福州	15	2021-06-06 12:12:04	1	0	531	9	013501181923060001146420210606121204	142807353	3501180400210917
2901152106061212270482	22	35019303140500121836	3501	2901	福州	15	2021-06-06 12:12:28	1	0	1342	6	013501930314050012183620210606121228	1635152465	3501160100015990
2901152106061236090512	23	35011925230600545952	3501	2901	福州	15	2021-06-06 12:36:09	1	0	265	12	013501192523060054595220210606123609	1652588705	3501190300270310
2901152106061242030519	22	35019303140900179285	3501	2901	福州	15	2021-06-06 12:42:03	1	0	499	9	013501930314090017928520210606124203	46683501	9101140800007729
2901152106061242280520	23	35011927230500574245	3501	2901	福州	15	2021-06-06 12:42:28	1	0	312	8	013501192723050057424520210606124228	1654599609	3501190300454444
2901152106061250370528	23	35012046230602169595	3501	2901	福州	15	2021-06-06 12:50:38	1	0	328	7	013501204623060216959520210606125038	1753849399	3501200301041571
2901152106061258350536	22	35011645220500006277	3501	2901	福州	15	2021-06-06 12:58:35	1	0	328	7	013501164522050000627720210606125835	1640283191	3501170100007991
2901152106061300400540	23	35011847230600111445	3501	2901	福州	15	2021-06-06 13:00:40	1	0	344	3	013501184723060011144520210606130040	1664220762	3501180100245109
2901152106061301350543	23	35011935230100712624	3501	2901	福州	15	2021-06-06 13:01:35	1	0	296	8	013501193523010071262420210606130135	1692194134	3501190100760663
2901152106061309050552	23	35012046230602191642	3501	2901	福州	15	2021-06-06 13:09:05	1	0	296	13	013501204623060219164220210606130905	1751241003	3501190300869499
2901152106061320110572	23	35011717230100034926	3501	2901	福州	15	2021-06-06 13:20:11	1	0	281	8	013501171723010003492620210606132011	60516590	3501160300180987
2901152106061326500585	23	35011924230300038757	3501	2901	福州	15	2021-06-06 13:26:50	1	0	343	7	013501192423030003875720210606132650	1650880406	3501190300137884
2901152106061328400588	23	35011801230100111992	3501	2901	福州	15	2021-06-06 13:28:40	1	0	281	4	013501180123010011199220210606132840	1632234338	9101150500192175
2901152106061329380589	23	35011938230601493276	3501	2901	福州	15	2021-06-06 13:29:39	1	0	1030	6	013501193823060149327620210606132939	1761655941	3501190100901461
2901152106061330530591	23	35011927230500188124	3501	2901	福州	15	2021-06-06 13:30:53	1	0	296	12	013501192723050018812420210606133053	1695113792	3501190500114976
2901152106061334010598	23	35011942230601765659	3501	2901	福州	15	2021-06-06 13:34:02	1	0	405	7	013501194223060176565920210606133402	1787355431	3501190401425012
2901152106061351260632	23	35011950230602006032	3501	2901	福州	15	2021-06-06 13:51:26	1	0	328	7	013501195023060200603220210606135126	1765574407	3501190101093818
2901152106061354350637	23	35012042230602149160	3501	2901	福州	15	2021-06-06 13:54:35	1	0	343	7	013501204223060214916020210606135435	1767819823	3501200100118268
2901152106061359280645	23	35011927230500733203	3501	2901	福州	15	2021-06-06 13:59:28	1	0	297	12	013501192723050073320320210606135928	1747174025	3501190300754847
2901152106061415120672	23	35011942230601674719	3501	2901	福州	15	2021-06-06 14:15:12	1	0	297	8	013501194223060167471920210606141512	1752978845	3501190300968040
2901152106061418130683	23	35011927230500356378	3501	2901	福州	15	2021-06-06 14:18:13	1	0	312	12	013501192723050035637820210606141813	1712806964	3501190400486638
2901152106061418570684	23	35011927230500188914	3501	2901	福州	15	2021-06-06 14:18:57	1	0	281	8	013501192723050018891420210606141857	1695119964	3501190500121148
2901152106061425570700	23	35011928230601127127	3501	2901	福州	15	2021-06-06 14:25:57	1	0	328	3	013501192823060112712720210606142557	1678451256	3501190100473765
2901152106061430260706	23	35011924230300039719	3501	2901	福州	15	2021-06-06 14:30:26	1	0	343	12	013501192423030003971920210606143026	1650822831	3501190300111309
2901152106061448190746	23	35011927230500123337	3501	2901	福州	15	2021-06-06 14:48:19	1	0	312	12	013501192723050012333720210606144819	1669219037	3501190100205103
2901152106061451090752	22	35011544220500032728	3501	2901	福州	15	2021-06-06 14:51:09	1	0	344	7	013501154422050003272820210606145109	44892036	9101110700033106
2901152106061451230754	23	45012001230717970688	3501	2901	福州	15	2021-06-06 14:51:23	1	0	265	8	014501200123071797068820210606145123	1812140640	4501201000201312
2901152106061453350762	23	35011935230100694235	3501	2901	福州	15	2021-06-06 14:53:35	1	0	312	4	013501193523010069423520210606145335	1764853380	3501190100998257
2901152106061455160767	23	35011819230600014061	3501	2901	福州	15	2021-06-06 14:55:16	1	0	405	10	013501181923060001406120210606145516	1642359597	3501170100131382
2901152106061501180773	23	35011938230601249637	3501	2901	福州	15	2021-06-06 15:01:18	1	0	312	8	013501193823060124963720210606150118	1693096064	3501190100805419
2901152106061504540782	23	45011925230813388767	3501	2901	福州	15	2021-06-06 15:04:54	1	0	344	7	014501192523081338876720210606150454	24137822	4501191307360606
2901152106061506080787	23	35011935230100665132	3501	2901	福州	15	2021-06-06 15:06:09	1	0	375	7	013501193523010066513220210606150609	1722599571	3501190401203827
2901152106061510160792	23	35011901230600287305	3501	2901	福州	15	2021-06-06 15:10:16	1	0	343	3	013501190123060028730520210606151016	1666503244	3501190100047274
2901152106061511180794	23	35011837230100215929	3501	2901	福州	15	2021-06-06 15:11:18	1	0	280	8	013501183723010021592920210606151118	143871820	3501180400254771
2901152106061517030806	22	35011547223600114835	3501	2901	福州	15	2021-06-06 15:17:03	1	0	359	3	013501154722360011483520210606151703	1631272449	9101150500131394
2901152106061521440812	23	35011913230500029239	3501	2901	福州	15	2021-06-06 15:21:45	1	0	1170	7	013501191323050002923920210606152145	1667756133	3501190100074711
2901152106061524460821	23	35011837230100209009	3501	2901	福州	15	2021-06-06 15:24:46	1	0	296	4	013501183723010020900920210606152446	1663741468	3501180100208985
2901152106061525450823	23	35012046230602169593	3501	2901	福州	15	2021-06-06 15:25:45	1	0	343	7	013501204623060216959320210606152545	1753849382	3501200301041554
2901152106061541250844	23	35011938230601414471	3501	2901	福州	15	2021-06-06 15:41:25	1	0	375	11	013501193823060141447120210606154125	1790042336	3501200401610969
2901152106061543420852	23	35011935230100823990	3501	2901	福州	15	2021-06-06 15:43:42	1	0	312	12	013501193523010082399020210606154342	1722391699	3501190401151642
2901152106061610570014	22	35011514223600051231	3501	2901	福州	15	2021-06-06 16:10:57	1	0	344	7	013501151422360005123120210606161057	1629389110	9101150500090500
2901152106061625340037	23	35011935230100712675	3501	2901	福州	15	2021-06-06 16:25:34	1	0	312	8	013501193523010071267520210606162534	1761713379	3501190100958899
2901152106061626110038	23	35011928230601109988	3501	2901	福州	15	2021-06-06 16:26:12	1	0	406	10	013501192823060110998820210606162612	1678441388	3501190100463897
2901152106061629550045	23	35011925230600575250	3501	2901	福州	15	2021-06-06 16:29:55	1	0	328	3	013501192523060057525020210606162955	1695043624	3501190500044808
2901152106061645430072	23	35011925230600383716	3501	2901	福州	15	2021-06-06 16:45:43	1	0	343	7	013501192523060038371620210606164543	1695003727	3501190500004911
2901152106061646470076	23	35011924230500073744	3501	2901	福州	15	2021-06-06 16:46:48	1	0	1295	7	013501192423050007374420210606164648	1665320587	3501180100304784
2901152106061647040079	23	35011701230300016133	3501	2901	福州	15	2021-06-06 16:47:05	1	0	375	11	013501170123030001613320210606164705	1638568830	3501160100185878
2901152106061649000083	23	35011927230500324930	3501	2901	福州	15	2021-06-06 16:49:00	1	0	343	11	013501192723050032493020210606164900	1652157092	3501190300236517
2901152106061657130096	23	35012046230602203555	3501	2901	福州	15	2021-06-06 16:57:13	1	0	312	12	013501204623060220355520210606165713	1789673955	3501200201592343
2901152106061702420106	23	35011935230100691812	3501	2901	福州	15	2021-06-06 17:02:42	1	0	312	8	013501193523010069181220210606170242	1661656361	3501180100000056
2901152106061704530111	23	35011837230100200200	3501	2901	福州	15	2021-06-06 17:04:53	1	0	265	8	013501183723010020020020210606170453	1663178323	3501180100147192
2901152106061708150117	23	35012049230602274131	3501	2901	福州	15	2021-06-06 17:08:15	1	0	297	8	013501204923060227413120210606170815	1807890855	3501210200000193
2901152106061713190127	23	35011935230100679840	3501	2901	福州	15	2021-06-06 17:13:20	1	0	328	7	013501193523010067984020210606171320	1722080921	3501190400549319
2901152106061726590149	22	35011801220100073661	3501	2901	福州	15	2021-06-06 17:26:59	1	0	312	4	013501180122010007366120210606172659	45580514	9101110700094007
2901152106061737580179	23	35011938230500945427	3501	2901	福州	15	2021-06-06 17:37:58	1	0	281	12	013501193823050094542720210606173758	1747243162	3501190300717084
2901152106061738310182	22	35019303140100058522	3501	2901	福州	15	2021-06-06 17:38:31	1	0	561	12	013501930314010005852220210606173831	142783429	3501180400174852
2901152106061740420187	23	35011801230100110369	3501	2901	福州	15	2021-06-06 17:40:42	1	0	265	4	013501180123010011036920210606174042	1661682188	3501180100025883
2901152106061741570188	23	35011938230601506381	3501	2901	福州	15	2021-06-06 17:41:57	1	0	327	7	013501193823060150638120210606174157	1722234908	3501190401083962
2901152106061742180190	23	35012042230602126288	3501	2901	福州	15	2021-06-06 17:42:18	1	0	421	10	013501204223060212628820210606174218	1768159889	3501200100146486
2901152106061746300193	23	35011924230300069884	3501	2901	福州	15	2021-06-06 17:46:30	1	0	374	11	013501192423030006988420210606174630	1650625304	3501190300079166
2901152106061747550200	23	35011738230300138366	3501	2901	福州	15	2021-06-06 17:47:55	1	0	312	13	013501173823030013836620210606174755	1643125013	3501170100188158
2901152106061757250217	23	35012045230501394937	3501	2901	福州	15	2021-06-06 17:57:25	1	0	358	12	013501204523050139493720210606175725	1767938849	3501200100137833
2901152106061800330220	23	35011928230600997541	3501	2901	福州	15	2021-06-06 18:00:33	1	0	265	4	013501192823060099754120210606180033	1654679732	3501190300457467
2901152106061810140236	23	35012042230602126110	3501	2901	福州	15	2021-06-06 18:10:14	1	0	312	13	013501204223060212611020210606181014	1767820272	3501200100118717
2901152106061810480237	23	35011735230100060180	3501	2901	福州	15	2021-06-06 18:10:48	1	0	390	11	013501173523010006018020210606181048	1642809293	3501170100176017
2901152106061813220244	23	35011938230601233888	3501	2901	福州	15	2021-06-06 18:13:22	1	0	343	12	013501193823060123388820210606181322	1722056843	3501190401049560
2901152106061815100245	23	37011901230202454256	3501	2901	福州	15	2021-06-06 18:15:10	1	0	281	8	013701190123020245425620210606181510	1666592186	3701021925615754
2901152106061832130274	23	35011927230500155172	3501	2901	福州	15	2021-06-06 18:32:13	1	0	374	7	013501192723050015517220210606183213	1712189484	3501190400464836
2901152106061832180275	23	35011952230501259735	3501	2901	福州	15	2021-06-06 18:32:18	1	0	406	10	013501195223050125973520210606183218	1690000294	3501190100640512
2901152106061836020282	23	37012004230245140635	3501	2901	福州	15	2021-06-06 18:36:03	1	0	1202	5	013701200423024514063520210606183603	1768043967	3701024023892458
2901152106061844160294	23	35011935230100750662	3501	2901	福州	15	2021-06-06 18:44:16	1	0	421	10	013501193523010075066220210606184416	1722769929	3501190401290766
2901152106061844360296	22	35019303130700006439	3501	2901	福州	15	2021-06-06 18:44:36	1	0	374	7	013501930313070000643920210606184436	51253572	9103130300002177
2901152106061851260309	23	35011942230501068561	3501	2901	福州	15	2021-06-06 18:51:26	1	0	437	10	013501194223050106856120210606185126	1722792862	3501190401282468
2901152106061859370322	23	35011829230600070388	3501	2901	福州	15	2021-06-06 18:59:37	1	0	374	7	013501182923060007038820210606185937	1662810496	3501180100132985
2901152106061926050347	23	35011927230500368018	3501	2901	福州	15	2021-06-06 19:26:05	1	0	483	13	013501192723050036801820210606192605	1672658175	3501190100260538
2901152106061926460350	22	35011514223600042110	3501	2901	福州	15	2021-06-06 19:26:47	1	0	421	10	013501151422360004211020210606192647	1629397171	9101150500098561
2901152106061937530369	23	35011935230100712895	3501	2901	福州	15	2021-06-06 19:37:53	1	0	344	11	013501193523010071289520210606193753	1722794400	3501190401274313
2901152106061949480389	23	35011701230300009313	3501	2901	福州	15	2021-06-06 19:49:48	1	0	359	3	013501170123030000931320210606194948	1639818834	3501160100230038
2901152106062013250419	23	35011627230300080312	3501	2901	福州	15	2021-06-06 20:13:25	1	0	328	7	013501162723030008031220210606201325	44892216	9101110700033286
2901152106062013400421	23	35011927230500788989	3501	2901	福州	15	2021-06-06 20:13:40	1	0	312	8	013501192723050078898920210606201340	1714267858	3501190400628670
2901152106062027270436	23	35011701230300002493	3501	2901	福州	15	2021-06-06 20:27:27	1	0	327	11	013501170123030000249320210606202727	140546222	3501170400040028
2901152106062027480437	23	35011927230500549847	3501	2901	福州	15	2021-06-06 20:27:48	1	0	375	11	013501192723050054984720210606202748	1714492831	3501190400733354
2901152106062031440443	23	35011935230100670557	3501	2901	福州	15	2021-06-06 20:31:44	1	0	296	8	013501193523010067055720210606203144	1659141099	3501190300659338
2901152106062043560462	23	35011847230600141417	3501	2901	福州	15	2021-06-06 20:43:56	1	0	531	6	013501184723060014141720210606204356	1665300120	3501180100284317
2901152106062059520487	22	35011819220600011560	3501	2901	福州	15	2021-06-06 20:59:52	1	0	343	3	013501181922060001156020210606205952	1643558751	3501170100221588
2901152106062116150511	22	35011627220300045639	3501	2901	福州	15	2021-06-06 21:16:15	1	0	359	7	013501162722030004563920210606211615	1638564315	3501160100181363
2901152106062137570533	23	35011646230500041062	3501	2901	福州	15	2021-06-06 21:37:57	1	0	328	3	013501164623050004106220210606213757	1639817760	3501160100228964
2901152106062158180560	23	35011901230600295824	3501	2901	福州	15	2021-06-06 21:58:18	1	0	343	7	013501190123060029582420210606215818	143942623	3501180400270995
2901152106062207280565	22	35011725220300074563	3501	2901	福州	15	2021-06-06 22:07:28	1	0	328	3	013501172522030007456320210606220728	1642359704	3501170100131489
2901152106062208310569	23	35011942230601852682	3501	2901	福州	15	2021-06-06 22:08:31	1	0	312	8	013501194223060185268220210606220831	1722328063	3501190401122584
2901152106062208460570	23	35011927230500514105	3501	2901	福州	15	2021-06-06 22:08:46	1	0	265	11	013501192723050051410520210606220846	1676741458	3501190100372310
2901152106062228370587	23	35011938230601249040	3501	2901	福州	15	2021-06-06 22:28:37	1	0	266	4	013501193823060124904020210606222837	1747433433	3501190300778891
2901152106062239520594	23	35011935230100828925	3501	2901	福州	15	2021-06-06 22:39:52	1	0	390	7	013501193523010082892520210606223952	1789904511	3501210401723305
2901152106062240500597	23	35012046230602193535	3501	2901	福州	15	2021-06-06 22:40:50	1	0	312	8	013501204623060219353520210606224050	1753969404	3501200301130458
2901152106062242130600	23	11011201230003241949	3501	2901	福州	15	2021-06-06 22:42:13	1	0	297	8	011101120123000324194920210606224213	1752860711	1101120111574596
2901152106062247470605	23	35012042230602105781	3501	2901	福州	15	2021-06-06 22:47:47	1	0	359	7	013501204223060210578120210606224747	1753826393	3501200301018610
2901152106062256560608	23	35012046230602177586	3501	2901	福州	15	2021-06-06 22:56:56	1	0	312	4	013501204623060217758620210606225656	1767939717	3501200100138701
2901152106062312510616	23	35012045230501385401	3501	2901	福州	15	2021-06-06 23:12:51	1	0	312	8	013501204523050138540120210606231251	1753879061	3501200301071233
2901152106062314210618	23	35011925230600435533	3501	2901	福州	15	2021-06-06 23:14:21	1	0	327	11	013501192523060043553320210606231421	1651125756	3501190300190009
2901152106062340370632	23	35011831230600086818	3501	2901	福州	15	2021-06-06 23:40:37	1	0	390	7	013501183123060008681820210606234037	1630382485	9101150500107118
2901152106070006540002	23	35011938230501043540	3501	2901	福州	15	2021-06-07 00:06:54	1	0	296	8	013501193823050104354020210607000654	1630632604	9101150500123899
2901152106070009420004	23	35012022230602090893	3501	2901	福州	15	2021-06-07 00:09:43	1	0	297	8	013501202223060209089320210607000943	1747435427	3501190300780885
2901152106070017420007	23	35011927230500195044	3501	2901	福州	15	2021-06-07 00:17:43	1	0	328	7	013501192723050019504420210607001743	1714253360	3501190400593453
2901152106070019350008	23	35011801230100132631	3501	2901	福州	15	2021-06-07 00:19:35	1	0	312	8	013501180123010013263120210607001935	1661835571	3501180100032579
2901152106070152140024	23	35012046230602178542	3501	2901	福州	15	2021-06-07 01:52:14	1	0	312	12	013501204623060217854220210607015214	1753846728	3501200301038900
2901152106070312490035	23	35011950230602023645	3501	2901	福州	15	2021-06-07 03:12:50	1	0	375	11	013501195023060202364520210607031250	1789760856	3501200401605108
2901152106070400150042	23	45011951231117775409	3501	2901	福州	15	2021-06-07 04:00:15	1	0	280	12	014501195123111777540920210607040015	1702612658	4501191508113842
2901152106070621180086	23	35011942230601876585	3501	2901	福州	15	2021-06-07 06:21:18	1	0	390	7	013501194223060187658520210607062118	1752986056	3501190300975251
2901152106070624240089	22	35011707220300061360	3501	2901	福州	15	2021-06-07 06:24:24	1	0	358	7	013501170722030006136020210607062424	1638341258	3501160100174093
2901152106070630390095	23	35011546230500060135	3501	2901	福州	15	2021-06-07 06:30:40	1	0	327	7	013501154623050006013520210607063040	44894759	9101110700035829
2901152106070640440107	23	35011938230601557251	3501	2901	福州	15	2021-06-07 06:40:44	1	0	296	12	013501193823060155725120210607064044	1695240294	3501190500241478
2901152106070700570129	22	35011544220500045842	3501	2901	福州	15	2021-06-07 07:00:57	2	0	265	4	013501154422050004584220210607070057	142612362	3501180400138525
2901152106070704490137	23	35011717230100036043	3501	2901	福州	15	2021-06-07 07:04:49	1	0	281	4	013501171723010003604320210607070449	1641677801	3501170100119219
2901152106070712530155	23	35011925230600588198	3501	2901	福州	15	2021-06-07 07:12:53	1	0	312	8	013501192523060058819820210607071253	1695170285	3501190500171469
2901152106070714040158	23	35011938230601463401	3501	2901	福州	15	2021-06-07 07:14:04	1	0	374	7	013501193823060146340120210607071404	1761685460	3501190100930980
2901152106070715130161	23	35011841230100270120	3501	2901	福州	15	2021-06-07 07:15:14	1	0	1263	5	013501184123010027012020210607071514	1664723882	3501180100277170
2901152106070717040162	23	45011919230310951646	3501	2901	福州	15	2021-06-07 07:17:04	1	0	359	7	014501191923031095164620210607071704	24055138	4501191207277922
2901152106070717120164	23	35012049230602280416	3501	2901	福州	15	2021-06-07 07:17:13	1	0	327	11	013501204923060228041620210607071713	1753945904	3501200301117135
2901152106070717570167	22	35011717220100024239	3501	2901	福州	15	2021-06-07 07:17:57	1	0	280	4	013501171722010002423920210607071757	142239477	3501170400100521
2901152106070719290169	23	35012046230602169682	3501	2901	福州	15	2021-06-07 07:19:29	1	0	297	12	013501204623060216968220210607071929	1753849392	3501200301041564
2901152106070727570182	23	35011707230300054063	3501	2901	福州	15	2021-06-07 07:27:57	1	0	359	3	013501170723030005406320210607072757	1642360180	3501170100131965
2901152106070728110184	23	35012001230602046671	3501	2901	福州	15	2021-06-07 07:28:11	1	0	312	8	013501200123060204667120210607072811	1764893251	3501190101038128
2901152106070729400190	23	35011927230500404358	3501	2901	福州	15	2021-06-07 07:29:41	1	0	312	8	013501192723050040435820210607072941	1714438568	3501190400680876
2901152106070731100193	23	35011927230500190333	3501	2901	福州	15	2021-06-07 07:31:10	1	0	344	7	013501192723050019033320210607073110	1672411280	3501190100233711
2901152106070739440214	23	35011938230601248189	3501	2901	福州	15	2021-06-07 07:39:44	1	0	468	10	013501193823060124818920210607073944	1722808751	3501190401291185
2901152106070740460217	23	35012030230501322041	3501	2901	福州	15	2021-06-07 07:40:46	1	0	358	11	013501203023050132204120210607074046	1789662100	3501200201587385
2901152106070741040219	22	35019303131100041481	3501	2901	福州	15	2021-06-07 07:41:04	1	0	328	5	013501930313110004148120210607074104	48344672	9101130700071105
2901152106070745190233	23	35011837230100218469	3501	2901	福州	15	2021-06-07 07:45:19	1	0	265	4	013501183723010021846920210607074519	1663188078	3501180100156522
2901152106070746490239	23	35011928230601084909	3501	2901	福州	15	2021-06-07 07:46:50	1	0	1045	8	013501192823060108490920210607074650	1678451366	3501190100473875
2901152106070750290249	23	35011927230500812662	3501	2901	福州	15	2021-06-07 07:50:29	1	0	312	8	013501192723050081266220210607075029	1682382256	3501190100526881
2901152106070754070257	22	35011538223600094966	3501	2901	福州	15	2021-06-07 07:54:07	1	0	297	4	013501153822360009496620210607075407	1636032239	3501160100032239
2901152106070758140266	23	35011837230100200522	3501	2901	福州	15	2021-06-07 07:58:14	1	0	281	4	013501183723010020052220210607075814	1662811642	3501180100134131
2901152106070758490270	23	35012035230501345124	3501	2901	福州	15	2021-06-07 07:58:49	1	0	343	11	013501203523050134512420210607075849	1789840037	3501200401618993
2901152106070802340003	23	35011925230600380683	3501	2901	福州	15	2021-06-07 08:02:34	1	0	296	4	013501192523060038068320210607080234	1650922844	3501190300141212
2901152106070805470010	23	35011925230600578696	3501	2901	福州	15	2021-06-07 08:05:47	1	0	343	7	013501192523060057869620210607080547	1695038744	3501190500039928
2901152106070809440019	22	35011627220300041837	3501	2901	福州	15	2021-06-07 08:09:44	1	0	328	7	013501162722030004183720210607080944	1640976594	3501170100075598
2901152106070810580022	23	35011927230500252308	3501	2901	福州	15	2021-06-07 08:10:58	1	0	359	11	013501192723050025230820210607081058	1653979270	3501190300397065
2901152106070811530023	23	35011925230600590456	3501	2901	福州	15	2021-06-07 08:11:53	1	0	312	8	013501192523060059045620210607081153	1714476540	3501190400715987
2901152106070812260025	23	35011925230600632977	3501	2901	福州	15	2021-06-07 08:12:26	1	0	328	13	013501192523060063297720210607081226	1712155613	3501190400431992
2901152106070814590032	23	35011933230100410635	3501	2901	福州	15	2021-06-07 08:14:59	1	0	405	7	013501193323010041063520210607081459	1721642562	3501190400982182
2901152106070818250040	23	35011942230501068420	3501	2901	福州	15	2021-06-07 08:18:25	1	0	328	11	013501194223050106842020210607081825	1765560568	3501190101079979
2901152106070820550045	23	35011639230300163146	3501	2901	福州	15	2021-06-07 08:20:55	1	0	359	7	013501163923030016314620210607082055	1638652972	3501160100205162
2901152106070824150053	23	35011912230300008596	3501	2901	福州	15	2021-06-07 08:24:16	1	0	1154	5	013501191223030000859620210607082416	1667767354	3501190100085932
2901152106070825210058	23	32011920233010513253	3501	2901	福州	15	2021-06-07 08:25:21	1	0	312	12	013201192023301051325320210607082521	1054505143	3201621971741990
2901152106070834250085	23	35011745230300151907	3501	2901	福州	15	2021-06-07 08:34:25	1	0	328	7	013501174523030015190720210607083425	1643549356	3501170100215693
2901152106070837530097	23	35011837230100197166	3501	2901	福州	15	2021-06-07 08:37:53	1	0	281	8	013501183723010019716620210607083753	1663178890	3501180100147759
2901152106070846240121	23	35012035230501345004	3501	2901	福州	15	2021-06-07 08:46:24	1	0	375	3	013501203523050134500420210607084624	1789894655	3501200401648828
2901152106070848520133	23	35011927230500460739	3501	2901	福州	15	2021-06-07 08:48:52	1	0	297	12	013501192723050046073920210607084852	1695177136	3501190500178320
2901152106070855360146	23	35011813230100177417	3501	2901	福州	15	2021-06-07 08:55:36	1	0	296	13	013501181323010017741720210607085536	1662804804	3501180100127293
2901152106070859150155	23	35012045230501598191	3501	2901	福州	15	2021-06-07 08:59:15	1	0	312	12	013501204523050159819120210607085915	1753926896	3501200301098306
2901152106070902220168	23	35019103160100206967	3501	2901	福州	15	2021-06-07 09:02:23	1	0	358	7	013501910316010020696720210607090223	1638201812	3501160100147312
2901152106070902530170	23	35011938230500993277	3501	2901	福州	15	2021-06-07 09:02:53	1	0	312	12	013501193823050099327720210607090253	1789674223	3501200201591920
2901152106070908100189	22	35011621220300011280	3501	2901	福州	15	2021-06-07 09:08:11	1	0	1575	6	013501162122030001128020210607090811	45604875	9101110790028675
2901152106070909290193	23	32011917231600008503	3501	2901	福州	15	2021-06-07 09:09:29	1	0	327	11	013201191723160000850320210607090929	1045296427	3201621901600663
2901152106070923000232	23	35011928230601131118	3501	2901	福州	15	2021-06-07 09:23:01	1	0	297	4	013501192823060113111820210607092301	1677695298	3501190100403110
2901152106070924290237	23	35012035230501362334	3501	2901	福州	15	2021-06-07 09:24:29	1	0	328	11	013501203523050136233420210607092429	1659314764	3501190300667913
2901152106070930250256	23	35012035230501368761	3501	2901	福州	15	2021-06-07 09:30:26	1	0	374	3	013501203523050136876120210607093026	1767756368	3501200100112475
2901152106070932440267	23	35012046230602169684	3501	2901	福州	15	2021-06-07 09:32:44	1	0	405	10	013501204623060216968420210607093244	1753849391	3501200301041563
2901152106070941540292	23	35011735230100068306	3501	2901	福州	15	2021-06-07 09:41:54	1	0	280	12	013501173523010006830620210607094154	141833889	3501170400081194
2901152106070947170309	23	35012003230602075711	3501	2901	福州	15	2021-06-07 09:47:17	1	0	312	13	013501200323060207571120210607094717	1722786698	3501190401279438
2901152106070949180312	23	35011928230601109326	3501	2901	福州	15	2021-06-07 09:49:18	1	0	281	8	013501192823060110932620210607094918	1678059167	3501190100439479
2901152106070957480337	22	35019303140300074520	3501	2901	福州	15	2021-06-07 09:57:49	1	0	390	7	013501930314030007452020210607095749	1789661777	3501200201588844
2901152106070958360340	23	11011201230003266095	3501	2901	福州	15	2021-06-07 09:58:37	1	0	265	8	011101120123000326609520210607095837	1747467068	1101120111464886
2901152106071003080344	22	35011819220600002536	3501	2901	福州	15	2021-06-07 10:03:08	1	0	296	8	013501181922060000253620210607100308	142832529	3501180400214353
2901152106071006190358	23	35011546230500056799	3501	2901	福州	15	2021-06-07 10:06:21	1	0	1420	6	013501154623050005679920210607100621	1635152871	3501160100016396
2901152106071009440367	22	35011620223600118558	3501	2901	福州	15	2021-06-07 10:09:44	1	0	515	6	013501162022360011855820210607100944	1631271641	9101150500130586
2901152106071011470377	23	35011801230100107562	3501	2901	福州	15	2021-06-07 10:11:47	1	0	390	11	013501180123010010756220210607101147	1661674202	3501180100017897
2901152106071012170378	23	35011928230601025014	3501	2901	福州	15	2021-06-07 10:12:18	1	0	1404	6	013501192823060102501420210607101218	1676722440	3501190100353292
2901152106071024250399	23	35011913230500054405	3501	2901	福州	15	2021-06-07 10:24:25	1	0	343	11	013501191323050005440520210607102425	146851295	3501190400361716
2901152106071025080401	23	35011847230600183890	3501	2901	福州	15	2021-06-07 10:25:08	1	0	343	12	013501184723060018389020210607102508	59423710	3501160300133426
2901152106071035020421	23	35019101111100058166	3501	2901	福州	15	2021-06-07 10:35:02	1	0	453	13	013501910111110005816620210607103502	1640188565	3501170100002171
2901152106071035310422	23	35011952230501195318	3501	2901	福州	15	2021-06-07 10:35:31	1	0	358	7	013501195223050119531820210607103531	1721666982	3501190400966233
2901152106071036450428	23	35011611230500121725	3501	2901	福州	15	2021-06-07 10:36:45	1	0	250	8	013501161123050012172520210607103645	59165374	3501160300109802
2901152106071037160429	23	35011925230500090251	3501	2901	福州	15	2021-06-07 10:37:17	1	0	1326	5	013501192523050009025120210607103717	1668474733	3501190100146843
2901152106071044260443	22	35011627220300045083	3501	2901	福州	15	2021-06-07 10:44:27	1	0	375	7	013501162722030004508320210607104427	1628799406	9101150500059004
2901152106071046060446	23	35012001230602050452	3501	2901	福州	15	2021-06-07 10:46:06	1	0	312	8	013501200123060205045220210607104606	1721585702	3501190400888859
2901152106071049080449	23	35011925230600384332	3501	2901	福州	15	2021-06-07 10:49:08	1	0	327	7	013501192523060038433220210607104908	1650852472	3501190300121950
2901152106071053310459	23	35012049230602273514	3501	2901	福州	15	2021-06-07 10:53:31	4	0	297	8	013501204923060227351420210607105331	1789936156	3501210401744692
2901152106071101280462	23	35011933230100372414	3501	2901	福州	15	2021-06-07 11:01:28	1	0	359	11	013501193323010037241420210607110128	1721562911	3501190400882174
2901152106071106270472	22	35011514223600054615	3501	2901	福州	15	2021-06-07 11:06:28	1	0	1248	5	013501151422360005461520210607110628	49926590	9101150200022880
2901152106071112140482	23	35011837230100215985	3501	2901	福州	15	2021-06-07 11:12:14	1	0	655	5	013501183723010021598520210607111214	1640875630	3501170100068846
2901152106071126420508	23	11011201230003253880	3501	2901	福州	15	2021-06-07 11:26:42	1	0	718	8	011101120123000325388020210607112642	1753060034	1101120111621164
2901152106071135570524	23	35011925230600554589	3501	2901	福州	15	2021-06-07 11:35:57	1	0	577	9	013501192523060055458920210607113557	1678029411	3501190100409723
2901152106071207370564	23	35012046230602169669	3501	2901	福州	15	2021-06-07 12:07:37	1	0	343	3	013501204623060216966920210607120737	1753849403	3501200301041575
2901152106071218500583	23	35011942230601674861	3501	2901	福州	15	2021-06-07 12:18:50	1	0	312	13	013501194223060167486120210607121850	1752978566	3501190300967761
2901152106071222340587	23	35011938230601332929	3501	2901	福州	15	2021-06-07 12:22:35	1	0	297	8	013501193823060133292920210607122235	1723270400	3501190401393633
2901152106071252050630	23	35019102130300011583	3501	2901	福州	15	2021-06-07 12:52:05	1	0	344	11	013501910213030001158320210607125205	46980738	9101130300004485
2901152106071253530631	23	35011928230600997594	3501	2901	福州	15	2021-06-07 12:53:53	1	0	296	13	013501192823060099759420210607125353	1752991749	3501190300980944
2901152106071255560634	23	37011901230203862851	3501	2901	福州	15	2021-06-07 12:55:56	1	0	375	11	013701190123020386285120210607125556	1668006741	3701021926526032
2901152106071256450636	23	35011952230501259302	3501	2901	福州	15	2021-06-07 12:56:45	1	0	296	4	013501195223050125930220210607125645	1765593465	3501190101112876
2901152106071300100637	22	35019303141200240326	3501	2901	福州	15	2021-06-07 13:00:10	1	0	328	11	013501930314120024032620210607130010	46569985	9101140700014379
2901152106071304000641	23	35012046230602212093	3501	2901	福州	15	2021-06-07 13:04:00	1	0	312	8	013501204623060221209320210607130400	1753870990	3501200301063162
2901152106071308280648	23	35011935230100578150	3501	2901	福州	15	2021-06-07 13:08:28	1	0	359	7	013501193523010057815020210607130828	1695235196	3501190500236380
2901152106071316360665	23	35011813230100183137	3501	2901	福州	15	2021-06-07 13:16:36	1	0	281	4	013501181323010018313720210607131636	1661964217	3501180100060397
2901152106071319450672	23	35011925230500102798	3501	2901	福州	15	2021-06-07 13:19:45	1	0	327	7	013501192523050010279820210607131945	1667848059	3501190100126637
2901152106071323270679	23	35011801230100111992	3501	2901	福州	15	2021-06-07 13:23:28	1	0	281	4	013501180123010011199220210607132328	1632234338	9101150500192175
2901152106071340040701	23	35011634230300125129	3501	2901	福州	15	2021-06-07 13:40:04	1	0	358	11	013501163423030012512920210607134004	1637965834	3501160100144547
2901152106071349450720	23	35011945230601907929	3501	2901	福州	15	2021-06-07 13:49:46	1	0	452	9	013501194523060190792920210607134946	1722991017	3501190401378574
2901152106071404310740	23	35011928230600842090	3501	2901	福州	15	2021-06-07 14:04:31	1	0	281	8	013501192823060084209020210607140431	1682377456	3501190100522081
2901152106071404580741	23	35011620230300001616	3501	2901	福州	15	2021-06-07 14:04:58	1	0	296	8	013501162023030000161620210607140458	1636514245	3501160100067876
2901152106071405410745	23	35011913230500055661	3501	2901	福州	15	2021-06-07 14:05:41	1	0	312	8	013501191323050005566120210607140541	1649480719	3501190300009356
2901152106071410020753	23	64011925231000145903	3501	2901	福州	15	2021-06-07 14:10:03	1	0	374	7	016401192523100014590320210607141003	1801455064	6401190910182189
2901152106071419320764	23	35012049230602273514	3501	2901	福州	15	2021-06-07 14:19:32	4	0	312	4	013501204923060227351420210607141932	1789936156	3501210401744692
2901152106071428350778	23	35011925230600553651	3501	2901	福州	15	2021-06-07 14:28:35	1	0	281	8	013501192523060055365120210607142835	1654372254	3501190300423639
2901152106071435070790	23	35011942230601724084	3501	2901	福州	15	2021-06-07 14:35:08	1	0	359	7	013501194223060172408420210607143508	1750980686	3501190300842905
2901152106071435370792	23	32011935233000108147	3501	2901	福州	15	2021-06-07 14:35:37	1	0	343	12	013201193523300010814720210607143537	1040500136	3201622011088898
2901152106071437080799	23	35011951230501169385	3501	2901	福州	15	2021-06-07 14:37:08	1	0	359	10	013501195123050116938520210607143708	1747372173	3501190300737546
2901152106071438400803	23	35011927230500549350	3501	2901	福州	15	2021-06-07 14:38:40	1	0	359	12	013501192723050054935020210607143840	1654862760	3501190300469695
2901152106071441170811	23	35011938230601581497	3501	2901	福州	15	2021-06-07 14:41:17	1	0	312	12	013501193823060158149720210607144117	1751242749	3501190300871245
2901152106071503240845	23	35011928230601212974	3501	2901	福州	15	2021-06-07 15:03:24	1	0	280	8	013501192823060121297420210607150324	1683378253	3501190100580029
2901152106071512110861	23	35011952230501266910	3501	2901	福州	15	2021-06-07 15:12:11	1	0	374	3	013501195223050126691020210607151211	1766499944	3501200100007432
2901152106071513150865	23	35011928230600830667	3501	2901	福州	15	2021-06-07 15:13:15	1	0	281	8	013501192823060083066720210607151315	1658605369	3501190300623398
2901152106071529240893	23	35011942230601867609	3501	2901	福州	15	2021-06-07 15:29:25	1	0	296	8	013501194223060186760920210607152925	1691811232	3501190100719276
2901152106071531000897	23	11011201230002972845	3501	2901	福州	15	2021-06-07 15:31:00	1	0	312	8	011101120123000297284520210607153100	1747595566	1101120111482489
2901152106071531550898	23	35011925230600497522	3501	2901	福州	15	2021-06-07 15:31:55	1	0	297	8	013501192523060049752220210607153155	1676748315	3501190100379167
2901152106071532230899	23	35011938230100852295	3501	2901	福州	15	2021-06-07 15:32:23	1	0	281	4	013501193823010085229520210607153223	1761713376	3501190100958896
2901152106071534140901	23	35011927230500193907	3501	2901	福州	15	2021-06-07 15:34:15	1	0	359	7	013501192723050019390720210607153415	1722650338	3501190401233307
2901152106071548400923	23	35011938230100830178	3501	2901	福州	15	2021-06-07 15:48:40	1	0	312	12	013501193823010083017820210607154840	1751240816	3501190300869312
2901152106071556120941	23	35011745230300156005	3501	2901	福州	15	2021-06-07 15:56:12	1	0	328	7	013501174523030015600520210607155612	1643557641	3501170100220478
2901152106071609460014	23	35011611230500113289	3501	2901	福州	15	2021-06-07 16:09:46	1	0	312	4	013501161123050011328920210607160946	1636030946	3501160100030946
2901152106071611100023	23	35011935230100659898	3501	2901	福州	15	2021-06-07 16:11:11	1	0	312	8	013501193523010065989820210607161111	1658717402	3501190300631841
2901152106071613150028	23	35012035230501368528	3501	2901	福州	15	2021-06-07 16:13:16	1	0	951	6	013501203523050136852820210607161316	1767752876	3501200100108983
2901152106071613540032	23	35011801230100110320	3501	2901	福州	15	2021-06-07 16:13:54	1	0	265	4	013501180123010011032020210607161354	1663186113	3501180100154982
2901152106071627300050	23	35011938230601414623	3501	2901	福州	15	2021-06-07 16:27:30	1	0	281	8	013501193823060141462320210607162730	1790042403	3501200401610973
2901152106071631100058	23	35012045230501525772	3501	2901	福州	15	2021-06-07 16:31:10	1	0	312	8	013501204523050152577220210607163110	1753814732	3501200301007829
2901152106071633160063	23	35011950230602016742	3501	2901	福州	15	2021-06-07 16:33:16	1	0	296	13	013501195023060201674220210607163316	64725225	3501190300942116
2901152106071637020070	23	35012035230501374860	3501	2901	福州	15	2021-06-07 16:37:03	1	0	328	13	013501203523050137486020210607163703	1767846829	3501200100134458
2901152106071641500075	23	35011847230600106539	3501	2901	福州	15	2021-06-07 16:41:50	1	0	343	7	013501184723060010653920210607164150	59163062	3501160300107490
2901152106071648470082	23	35012046230602203817	3501	2901	福州	15	2021-06-07 16:48:47	1	0	343	7	013501204623060220381720210607164847	1753827231	3501200301019448
2901152106071649260086	23	35011938230501062119	3501	2901	福州	15	2021-06-07 16:49:26	1	0	312	12	013501193823050106211920210607164926	1787353385	3501190401422978
2901152106071653010094	23	35012022230602091157	3501	2901	福州	15	2021-06-07 16:53:01	1	0	265	8	013501202223060209115720210607165301	1747470989	3501190300784557
2901152106071701280106	23	35011837230100257985	3501	2901	福州	15	2021-06-07 17:01:28	1	0	312	4	013501183723010025798520210607170128	143098413	3501180400235316
2901152106071701560108	22	32011801220000074382	3501	2901	福州	15	2021-06-07 17:01:57	1	0	296	4	013201180122000007438220210607170157	1041659621	3201621801065219
2901152106071705540115	23	35011928230600949246	3501	2901	福州	15	2021-06-07 17:05:54	1	0	265	8	013501192823060094924620210607170554	1653767531	3501190300332176
2901152106071707080117	23	35012030230501326765	3501	2901	福州	15	2021-06-07 17:07:08	1	0	343	12	013501203023050132676520210607170708	1721612596	3501190400911247
2901152106071713090130	23	35011935230100624560	3501	2901	福州	15	2021-06-07 17:13:09	1	0	390	7	013501193523010062456020210607171309	1695214314	3501190500215498
2901152106071726070155	23	35011913230500055520	3501	2901	福州	15	2021-06-07 17:26:07	1	0	359	11	013501191323050005552020210607172607	1649475760	3501190300004397
2901152106071731080162	23	35011935230100524850	3501	2901	福州	15	2021-06-07 17:31:09	1	0	358	12	013501193523010052485020210607173109	1722378816	3501190401142825
2901152106071735180169	23	35011951230501144132	3501	2901	福州	15	2021-06-07 17:35:18	1	0	327	11	013501195123050114413220210607173518	1788654075	3501190401546604
2901152106071737090176	23	45012051231118662111	3501	2901	福州	15	2021-06-07 17:37:09	1	0	343	7	014501205123111866211120210607173709	1426177910	4501207800114550
2901152106071739030180	22	35011627220300035357	3501	2901	福州	15	2021-06-07 17:39:03	1	0	592	8	013501162722030003535720210607173903	48347376	9101130700073809
2901152106071742140182	23	35011938230601264603	3501	2901	福州	15	2021-06-07 17:42:14	1	0	312	8	013501193823060126460320210607174214	1683374724	3501190100576500
2901152106071744260188	23	35011925230600548521	3501	2901	福州	15	2021-06-07 17:44:26	1	0	265	8	013501192523060054852120210607174426	1653135103	3501190300312913
2901152106071748430192	23	35011927230500227106	3501	2901	福州	15	2021-06-07 17:48:43	1	0	343	11	013501192723050022710620210607174843	1652155358	3501190300234783
2901152106071750330196	23	35011847230600175705	3501	2901	福州	15	2021-06-07 17:50:33	1	0	312	8	013501184723060017570520210607175033	144056856	3501180400302754
2901152106071754380202	23	35011646230500041050	3501	2901	福州	15	2021-06-07 17:54:38	1	0	297	13	013501164623050004105020210607175438	45083063	9101110700055175
2901152106071759430209	23	35012049230602273515	3501	2901	福州	15	2021-06-07 17:59:44	4	0	296	4	013501204923060227351520210607175944	1789936162	3501210401744693
2901152106071800320212	22	35011912220300055172	3501	2901	福州	15	2021-06-07 18:00:32	1	0	312	8	013501191222030005517220210607180032	146780948	3501190400346693
2901152106071804260217	23	35011927230500196779	3501	2901	福州	15	2021-06-07 18:04:27	1	0	1014	6	013501192723050019677920210607180427	1761691051	3501190100936571
2901152106071807230220	22	33011705230200140340	3501	2901	福州	15	2021-06-07 18:07:23	1	0	312	8	013301170523020014034020210607180723	1642409897	3301611705240340
2901152106071827580253	23	35019101120400118730	3501	2901	福州	15	2021-06-07 18:27:58	1	0	312	12	013501910112040011873020210607182758	45489479	9101110700081649
2901152106071833290258	23	35011925230600810202	3501	2901	福州	15	2021-06-07 18:33:29	1	0	265	4	013501192523060081020220210607183329	1673861276	3501190100312549
2901152106071834240261	23	35011938230601543872	3501	2901	福州	15	2021-06-07 18:34:24	1	0	328	7	013501193823060154387220210607183424	1722253793	3501190401098652
2901152106071835250263	22	35019303140800146522	3501	2901	福州	15	2021-06-07 18:35:26	1	0	327	7	013501930314080014652220210607183526	46573859	9101140700018253
2901152106071837390267	23	35012049230602274549	3501	2901	福州	15	2021-06-07 18:37:39	1	0	296	8	013501204923060227454920210607183739	1663190235	3501180100158679
2901152106071851490286	23	35011942230501068492	3501	2901	福州	15	2021-06-07 18:51:49	1	0	327	7	013501194223050106849220210607185149	1765626293	3501190101130204
2901152106071852120287	23	35011927230500319707	3501	2901	福州	15	2021-06-07 18:52:12	1	0	390	3	013501192723050031970720210607185212	1673632150	3501190100278473
2901152106071854370291	23	35011952230501258907	3501	2901	福州	15	2021-06-07 18:54:37	1	0	390	11	013501195223050125890720210607185437	1722143555	3501190401006304
2901152106071854450292	23	35011935230100446215	3501	2901	福州	15	2021-06-07 18:54:45	1	0	328	3	013501193523010044621520210607185445	1695182460	3501190500183644
2901152106071854560293	23	35011634230300124319	3501	2901	福州	15	2021-06-07 18:54:56	1	0	359	12	013501163423030012431920210607185456	1637964710	3501160100143423
2901152106071859090296	23	35011801230100121153	3501	2901	福州	15	2021-06-07 18:59:09	1	0	359	7	013501180123010012115320210607185909	1765593486	3501190101112897
2901152106071910530311	23	35011620230300028770	3501	2901	福州	15	2021-06-07 19:10:53	1	0	343	7	013501162023030002877020210607191053	56688480	3501150300027747
2901152106071911200312	23	35011639230300156830	3501	2901	福州	15	2021-06-07 19:11:20	1	0	359	3	013501163923030015683020210607191120	1638560956	3501160100178004
2901152106071918240323	23	35011942230601724050	3501	2901	福州	15	2021-06-07 19:18:24	1	0	281	8	013501194223060172405020210607191824	1751268582	3501190300875378
2901152106071939190340	23	35011927230500404287	3501	2901	福州	15	2021-06-07 19:39:19	1	0	297	8	013501192723050040428720210607193919	1678442224	3501190100464733
2901152106071940020347	23	35011952230501258390	3501	2901	福州	15	2021-06-07 19:40:02	1	0	359	7	013501195223050125839020210607194002	1722289341	3501190401147462
2901152106071944060352	23	35012045230501597892	3501	2901	福州	15	2021-06-07 19:44:06	1	0	327	7	013501204523050159789220210607194406	1768732225	3501210100019011
2901152106071958320365	23	35011701230300022958	3501	2901	福州	15	2021-06-07 19:58:32	1	0	343	7	013501170123030002295820210607195832	1640976576	3501170100075580
2901152106072005350370	23	35011927230500681522	3501	2901	福州	15	2021-06-07 20:05:35	1	0	1060	6	013501192723050068152220210607200535	1687559633	3501190100629133
2901152106072009560374	23	35012046230602203671	3501	2901	福州	15	2021-06-07 20:09:56	1	0	343	7	013501204623060220367120210607200956	1751242424	3501190300870920
2901152106072010440376	23	35011952230501258794	3501	2901	福州	15	2021-06-07 20:10:44	1	0	375	7	013501195223050125879420210607201044	1722736936	3501190401258345
2901152106072017140380	23	35011925230600394764	3501	2901	福州	15	2021-06-07 20:17:14	1	0	328	7	013501192523060039476420210607201714	1650752857	3501190300088335
2901152106072017300381	23	37011901230133629446	3501	2901	福州	15	2021-06-07 20:17:30	1	0	344	7	013701190123013362944620210607201730	128599369	3701072051104395
2901152106072023070388	23	37011901230203821901	3501	2901	福州	15	2021-06-07 20:23:07	1	0	312	8	013701190123020382190120210607202307	22450570	3701011926201354
2901152106072035100396	23	35011950230602005806	3501	2901	福州	15	2021-06-07 20:35:10	1	0	358	12	013501195023060200580620210607203510	1761674069	3501190100919589
2901152106072103530422	22	35011851221300000390	3501	2901	福州	15	2021-06-07 21:03:53	3	1	327	7	013501185122130000039020210607210353	1663656707	3501180100204246
2901152106072104110423	23	35011745230100097046	3501	2901	福州	15	2021-06-07 21:04:21	1	0	10093	1	013501174523010009704620210607210421	1661659024	3501180100002719
2901152106072121150433	23	35011922230600324586	3501	2901	福州	15	2021-06-07 21:21:15	1	0	343	7	013501192223060032458620210607212115	1668478270	3501190100150380
2901152106072125470437	23	35011813230100177431	3501	2901	福州	15	2021-06-07 21:25:48	1	0	296	12	013501181323010017743120210607212548	1661949145	3501180100056147
2901152106072151080461	23	35011935230100515537	3501	2901	福州	15	2021-06-07 21:51:08	1	0	343	11	013501193523010051553720210607215108	1787319201	3501190401408997
2901152106072151520465	23	35011634230300124576	3501	2901	福州	15	2021-06-07 21:51:52	1	0	327	7	013501163423030012457620210607215152	1638563005	3501160100180053
2901152106072200120475	22	35011801220100073560	3501	2901	福州	15	2021-06-07 22:00:12	1	0	265	8	013501180122010007356020210607220012	1661661200	3501180100004895
2901152106072203020478	23	35011925230600567489	3501	2901	福州	15	2021-06-07 22:03:02	1	0	967	6	013501192523060056748920210607220302	1669202082	3501190100188148
2901152106072208330484	23	35011707230300055603	3501	2901	福州	15	2021-06-07 22:08:33	1	0	344	3	013501170723030005560320210607220833	1640978916	3501170100077920
2901152106072226040500	23	35011938230601541023	3501	2901	福州	15	2021-06-07 22:26:04	1	0	296	8	013501193823060154102320210607222604	1690880630	3501190100709724
2901152106072230270506	23	35011837230100219294	3501	2901	福州	15	2021-06-07 22:30:27	1	0	249	4	013501183723010021929420210607223027	1664203439	3501180100227786
2901152106072258200517	23	35011927230500154700	3501	2901	福州	15	2021-06-07 22:58:20	1	0	328	11	013501192723050015470020210607225820	1652057660	3501190300222690
2901152106072310440524	23	35011639230300157911	3501	2901	福州	15	2021-06-07 23:10:44	1	0	343	3	013501163923030015791120210607231044	1640875742	3501170100068958
2901152106072313160527	23	35011938230601540931	3501	2901	福州	15	2021-06-07 23:13:16	1	0	249	8	013501193823060154093120210607231316	1747187704	3501190300766526
2901152106072345310534	23	35011935230100722636	3501	2901	福州	15	2021-06-07 23:45:31	1	0	312	4	013501193523010072263620210607234531	1693089350	3501190100798705
2901152106080137380010	23	35011924230300044903	3501	2901	福州	15	2021-06-08 01:37:38	1	0	327	13	013501192423030004490320210608013738	1650786572	3501190300098050
2901152106080201350011	23	35011935230100770727	3501	2901	福州	15	2021-06-08 02:01:35	1	0	281	8	013501193523010077072720210608020135	1746994587	3501190300705104
2901152106080358420025	22	35011717220100039196	3501	2901	福州	15	2021-06-08 03:58:42	1	0	250	4	013501171722010003919620210608035842	1643297840	3501170100193688
2901152106080456430031	22	35011547223600096360	3501	2901	福州	15	2021-06-08 04:56:43	1	0	281	4	013501154722360009636020210608045643	1634927438	3501160100005570
2901152106080529390039	23	50012020230003723175	3501	2901	福州	15	2021-06-08 05:29:40	1	0	390	7	015001202023000372317520210608052940	609805999	86BE00085910FB1A
2901152106080628370066	23	11011201230003235537	3501	2901	福州	15	2021-06-08 06:28:37	1	0	297	8	011101120123000323553720210608062837	1752858224	1101120111572109
2901152106080644420077	23	35011938230500897065	3501	2901	福州	15	2021-06-08 06:44:43	1	0	1077	8	013501193823050089706520210608064443	1690034938	3501190100655156
2901152106080654030090	22	35011514223600046059	3501	2901	福州	15	2021-06-08 06:54:04	1	0	1295	7	013501151422360004605920210608065404	50042138	9101150200030177
2901152106080659480096	23	35011901230600227449	3501	2901	福州	15	2021-06-08 06:59:48	1	0	421	7	013501190123060022744920210608065948	1665685403	3501190100014599
2901152106080704220100	23	35012042230602116086	3501	2901	福州	15	2021-06-08 07:04:23	1	0	1030	6	013501204223060211608620210608070423	1765568668	3501190101088079
2901152106080717380116	23	35011927230500442176	3501	2901	福州	15	2021-06-08 07:17:38	1	0	343	7	013501192723050044217620210608071738	1676475831	3501190100327236
2901152106080717460117	23	35011938230601463401	3501	2901	福州	15	2021-06-08 07:17:46	1	0	468	10	013501193823060146340120210608071746	1761685460	3501190100930980
2901152106080718050119	23	35011922230600352174	3501	2901	福州	15	2021-06-08 07:18:05	1	0	406	10	013501192223060035217420210608071805	1650629831	3501190300083693
2901152106080731500145	23	35012035230501363096	3501	2901	福州	15	2021-06-08 07:31:50	1	0	327	3	013501203523050136309620210608073150	1766769955	3501200100056360
2901152106080734400150	23	35011803230100147606	3501	2901	福州	15	2021-06-08 07:34:41	1	0	359	11	013501180323010014760620210608073441	142556416	3501180400131203
2901152106080741430168	22	35011829220600063806	3501	2901	福州	15	2021-06-08 07:41:43	1	0	343	7	013501182922060006380620210608074143	1663190174	3501180100158618
2901152106080743180175	23	35011922230600309572	3501	2901	福州	15	2021-06-08 07:43:18	1	0	374	7	013501192223060030957220210608074318	1650752762	3501190300088240
2901152106080747030186	23	35011945230601923514	3501	2901	福州	15	2021-06-08 07:47:03	1	0	359	12	013501194523060192351420210608074703	1752989942	3501190300979137
2901152106080749360191	23	35011620230300014943	3501	2901	福州	15	2021-06-08 07:49:36	1	0	359	12	013501162023030001494320210608074936	1636553945	3501160100078111
2901152106080751360194	23	35011938230601564409	3501	2901	福州	15	2021-06-08 07:51:37	1	0	281	8	013501193823060156440920210608075137	1764857250	3501190101002127
2901152106080757320209	22	35011538223600091908	3501	2901	福州	15	2021-06-08 07:57:32	1	0	374	7	013501153822360009190820210608075732	57179880	3501150300067122
2901152106080757560210	23	35012049230602276545	3501	2901	福州	15	2021-06-08 07:57:57	1	0	405	7	013501204923060227654520210608075757	1789968536	3501210401752198
2901152106080759560221	23	35011634230300135586	3501	2901	福州	15	2021-06-08 07:59:56	1	0	358	7	013501163423030013558620210608075956	1638232418	3501160100158418
2901152106080800530003	23	35011707230300049365	3501	2901	福州	15	2021-06-08 08:00:54	1	0	312	12	013501170723030004936520210608080054	45081214	9101110700053326
2901152106080803450010	22	35011514223600030164	3501	2901	福州	15	2021-06-08 08:03:45	1	0	499	9	013501151422360003016420210608080345	50043281	9101150200031320
2901152106080806450017	23	35011942230601652496	3501	2901	福州	15	2021-06-08 08:06:45	1	0	312	8	013501194223060165249620210608080645	1749194984	3501190300834253
2901152106080806580018	23	35011925230600821652	3501	2901	福州	15	2021-06-08 08:06:59	1	0	297	8	013501192523060082165220210608080659	1673847517	3501190100298790
2901152106080808100024	23	35011803230100161005	3501	2901	福州	15	2021-06-08 08:08:10	1	0	359	3	013501180323010016100520210608080810	142714492	3501180400149956
2901152106080810000033	22	35011837220100139441	3501	2901	福州	15	2021-06-08 08:10:01	1	0	265	4	013501183722010013944120210608081001	1663738938	3501180100206455
2901152106080816220048	22	35011628220300050896	3501	2901	福州	15	2021-06-08 08:16:23	1	0	327	7	013501162822030005089620210608081623	1640875610	3501170100068826
2901152106080819470058	23	35012035230501348671	3501	2901	福州	15	2021-06-08 08:19:47	1	0	312	8	013501203523050134867120210608081947	1765618893	3501190101122804
2901152106080827450084	23	35011928230601001420	3501	2901	福州	15	2021-06-08 08:27:45	1	0	296	12	013501192823060100142020210608082745	1676733500	3501190100364352
2901152106080828590088	22	35011808220100119506	3501	2901	福州	15	2021-06-08 08:28:59	1	0	281	4	013501180822010011950620210608082859	1661656427	3501180100000122
2901152106080834330097	23	35011925230600576975	3501	2901	福州	15	2021-06-08 08:34:33	1	0	296	8	013501192523060057697520210608083433	1695063333	3501190500064517
2901152106080841160111	23	35011701230300009365	3501	2901	福州	15	2021-06-08 08:41:16	1	0	359	7	013501170123030000936520210608084116	1639818841	3501160100230045
2901152106080842370118	23	35011935230100712529	3501	2901	福州	15	2021-06-08 08:42:37	1	0	328	7	013501193523010071252920210608084237	1692665087	3501190100778443
2901152106080852140152	23	35011935230100567719	3501	2901	福州	15	2021-06-08 08:52:14	1	0	359	11	013501193523010056771920210608085214	1722304512	3501190401111500
2901152106080852510156	23	35011925230600378229	3501	2901	福州	15	2021-06-08 08:52:51	1	0	343	7	013501192523060037822920210608085251	1650953277	3501190300163645
2901152106080854340162	23	35011925230500090256	3501	2901	福州	15	2021-06-08 08:54:34	1	0	280	8	013501192523050009025620210608085434	1668474740	3501190100146850
2901152106080901170185	23	35012001230602051142	3501	2901	福州	15	2021-06-08 09:01:17	1	0	296	8	013501200123060205114220210608090117	1630396820	9101150500121453
2901152106080904040193	23	35011913230500027562	3501	2901	福州	15	2021-06-08 09:04:04	1	0	343	12	013501191323050002756220210608090404	1649633704	3501190300049341
2901152106080906370201	23	35011950230602027446	3501	2901	福州	15	2021-06-08 09:06:37	1	0	312	12	013501195023060202744620210608090637	1752986688	3501190300975883
2901152106080908050205	23	35011925230600813882	3501	2901	福州	15	2021-06-08 09:08:05	1	0	297	8	013501192523060081388220210608090805	1676715052	3501190100345904
2901152106080908350206	23	35011933230100404604	3501	2901	福州	15	2021-06-08 09:08:36	1	0	344	3	013501193323010040460420210608090836	1683123576	3501190100568102
2901152106080915250231	23	35012042230602146212	3501	2901	福州	15	2021-06-08 09:15:25	1	0	312	8	013501204223060214621220210608091525	1753830700	3501200301022917
2901152106080928030270	23	35011546230500053062	3501	2901	福州	15	2021-06-08 09:28:03	1	0	312	13	013501154623050005306220210608092803	48055135	9101130700056851
2901152106080928290273	22	44011604223205256303	3501	2901	福州	15	2021-06-08 09:28:29	1	0	374	11	014401160422320525630320210608092829	307023841	86B800123B0A5FD2
2901152106080933120287	23	35012049230602273506	3501	2901	福州	15	2021-06-08 09:33:12	4	0	312	8	013501204923060227350620210608093312	1789936168	3501210401744694
2901152106080935580298	23	35011924230300034146	3501	2901	福州	15	2021-06-08 09:35:58	1	0	327	7	013501192423030003414620210608093558	1650759425	3501190300094903
2901152106080943300322	23	35011928230600945832	3501	2901	福州	15	2021-06-08 09:43:30	1	0	343	11	013501192823060094583220210608094330	1721336062	3501190400844644
2901152106080956230363	23	35011913230500003651	3501	2901	福州	15	2021-06-08 09:56:23	1	0	343	11	013501191323050000365120210608095623	1649474120	3501190300002757
2901152106081001440379	23	35011913230500056846	3501	2901	福州	15	2021-06-08 10:01:44	1	0	296	8	013501191323050005684620210608100144	1751084414	3501190300852223
2901152106081011020407	23	35019103130700035648	3501	2901	福州	15	2021-06-08 10:11:02	1	0	358	7	013501910313070003564820210608101102	45576268	9101110700089761
2901152106081012120411	23	35011928230601082467	3501	2901	福州	15	2021-06-08 10:12:13	1	0	281	8	013501192823060108246720210608101213	1652589005	3501190300270610
2901152106081018420419	23	35011925230600689359	3501	2901	福州	15	2021-06-08 10:18:42	1	0	312	13	013501192523060068935920210608101842	1652337167	3501190300253492
2901152106081020570423	22	35011914220500005497	3501	2901	福州	15	2021-06-08 10:20:57	1	0	343	7	013501191422050000549720210608102057	146763794	3501190400340190
2901152106081023140428	23	35019101120400084308	3501	2901	福州	15	2021-06-08 10:23:14	1	0	374	7	013501910112040008430820210608102314	1630383133	9101150500107766
2901152106081048080472	23	35011925230600720396	3501	2901	福州	15	2021-06-08 10:48:09	1	0	328	13	013501192523060072039620210608104809	1713370314	3501190400560073
2901152106081054070480	23	35011935230100815387	3501	2901	福州	15	2021-06-08 10:54:08	1	0	437	10	013501193523010081538720210608105408	1722847492	3501190401342435
2901152106081056170486	23	35011620230300033808	3501	2901	福州	15	2021-06-08 10:56:17	1	0	343	3	013501162023030003380820210608105617	1636169307	3501160100049594
2901152106081103440499	23	35011952230501258923	3501	2901	福州	15	2021-06-08 11:03:44	1	0	359	7	013501195223050125892320210608110344	1722312448	3501190401121064
2901152106081104050501	23	35011707230300031940	3501	2901	福州	15	2021-06-08 11:04:06	1	0	312	13	013501170723030003194020210608110406	44961837	9101110790013275
2901152106081114210526	23	41011921230903636590	3501	2901	福州	15	2021-06-08 11:14:21	1	0	405	11	014101192123090363659020210608111421	1687817168	4101193502342467
2901152106081123200534	23	35011935230100739166	3501	2901	福州	15	2021-06-08 11:23:21	1	0	249	8	013501193523010073916620210608112321	1747550282	3501190300802255
2901152106081129170539	23	35011928230600831040	3501	2901	福州	15	2021-06-08 11:29:17	1	0	312	8	013501192823060083104020210608112917	1752990583	3501190300979778
2901152106081139290557	23	35011928230601092477	3501	2901	福州	15	2021-06-08 11:39:29	1	0	312	12	013501192823060109247720210608113929	1714494713	3501190400722683
2901152106081207150593	23	35011927230500631251	3501	2901	福州	15	2021-06-08 12:07:15	1	0	297	8	013501192723050063125120210608120715	1746982217	3501190300692734
2901152106081215290603	23	35011901230600295726	3501	2901	福州	15	2021-06-08 12:15:29	1	0	328	7	013501190123060029572620210608121529	143949148	3501180400278281
2901152106081215510606	23	35011952230501193182	3501	2901	福州	15	2021-06-08 12:15:52	1	0	1389	6	013501195223050119318220210608121552	1765567651	3501190101087062
2901152106081223440617	23	35011925230600638301	3501	2901	福州	15	2021-06-08 12:23:45	1	0	1529	6	013501192523060063830120210608122345	1629394616	9101150500096006
2901152106081227500628	23	35011701230300026891	3501	2901	福州	15	2021-06-08 12:27:51	1	0	343	7	013501170123030002689120210608122751	1640874729	3501170100067945
2901152106081232180636	23	35011621230300060568	3501	2901	福州	15	2021-06-08 12:32:20	1	0	1840	5	013501162123030006056820210608123220	1628800382	9101150500059980
2901152106081244460654	23	35011938230100942335	3501	2901	福州	15	2021-06-08 12:44:46	1	0	1076	8	013501193823010094233520210608124446	1764829308	3501190100974185
2901152106081250080662	23	35011901230600241433	3501	2901	福州	15	2021-06-08 12:50:08	1	0	312	8	013501190123060024143320210608125008	144042742	3501180400290464
2901152106081251150665	23	35011951230501169071	3501	2901	福州	15	2021-06-08 12:51:15	1	0	297	8	013501195123050116907120210608125115	1752046546	3501190300924846
2901152106081253560669	23	35011945230601932031	3501	2901	福州	15	2021-06-08 12:53:56	1	0	328	7	013501194523060193203120210608125356	1692205830	3501190100772359
2901152106081256440672	23	35012035230501345303	3501	2901	福州	15	2021-06-08 12:56:44	1	0	562	9	013501203523050134530320210608125644	1789980748	3501200401618901
2901152106081259360677	23	35012035230501357100	3501	2901	福州	15	2021-06-08 12:59:36	1	0	327	3	013501203523050135710020210608125936	1767653417	3501200100101351
2901152106081309000693	23	35011927230500460840	3501	2901	福州	15	2021-06-08 13:09:00	1	0	266	4	013501192723050046084020210608130900	1681902775	3501190100497722
2901152106081313350701	23	35012035230501345225	3501	2901	福州	15	2021-06-08 13:13:35	1	0	920	6	013501203523050134522520210608131335	1768742395	3501210100029181
2901152106081314220702	23	35011707230300051198	3501	2901	福州	15	2021-06-08 13:14:23	1	0	328	7	013501170723030005119820210608131423	1640980009	3501170100079013
2901152106081325440721	23	35011925230600394906	3501	2901	福州	15	2021-06-08 13:25:45	1	0	327	11	013501192523060039490620210608132545	1650630024	3501190300083886
2901152106081326290724	23	35011845230600101285	3501	2901	福州	15	2021-06-08 13:26:29	1	0	359	7	013501184523060010128520210608132629	1664193251	3501180100217598
2901152106081348190768	23	35012035230501345199	3501	2901	福州	15	2021-06-08 13:48:19	1	0	343	7	013501203523050134519920210608134819	1661951162	3501180100058164
2901152106081348250769	23	44011926232056388305	3501	2901	福州	15	2021-06-08 13:48:25	1	0	344	11	014401192623205638830520210608134825	147985761	86B8000838553753
2901152106081400570790	23	35011847230600116099	3501	2901	福州	15	2021-06-08 14:00:57	1	0	327	7	013501184723060011609920210608140057	143875291	3501180400250367
2901152106081405490801	23	35011942230601862307	3501	2901	福州	15	2021-06-08 14:05:49	1	0	296	8	013501194223060186230720210608140549	1747372361	3501190300737734
2901152106081418070822	23	35011927230500122614	3501	2901	福州	15	2021-06-08 14:18:08	1	0	1794	5	013501192723050012261420210608141808	1669226059	3501190100212125
2901152106081431090841	23	35011927230500733143	3501	2901	福州	15	2021-06-08 14:31:09	1	0	296	12	013501192723050073314320210608143109	1747550236	3501190300802209
2901152106081431550843	23	35012046230602169593	3501	2901	福州	15	2021-06-08 14:31:55	1	0	374	7	013501204623060216959320210608143155	1753849382	3501200301041554
2901152106081432230846	23	35011942230601877565	3501	2901	福州	15	2021-06-08 14:32:23	1	0	312	8	013501194223060187756520210608143223	1650756805	3501190300092283
2901152106081433110848	23	35011924230300062387	3501	2901	福州	15	2021-06-08 14:33:12	1	0	359	11	013501192423030006238720210608143312	1650928772	3501190300147140
2901152106081449330866	22	35011620220300006054	3501	2901	福州	15	2021-06-08 14:49:33	1	0	312	8	013501162022030000605420210608144933	47667357	9101130700015263
2901152106081450580875	23	35011735230100068441	3501	2901	福州	15	2021-06-08 14:50:58	1	0	281	11	013501173523010006844120210608145058	45801125	9101110790033029
2901152106081503190902	23	35011546230500056584	3501	2901	福州	15	2021-06-08 15:03:20	1	0	1560	6	013501154623050005658420210608150320	1631703078	9101150500150978
2901152106081508590917	23	35011922230600324609	3501	2901	福州	15	2021-06-08 15:08:59	1	0	764	2	013501192223060032460920210608150859	1668478286	3501190100150396
2901152106081509080919	23	32011917231600007719	3501	2901	福州	15	2021-06-08 15:09:08	1	0	297	12	013201191723160000771920210608150908	1045290913	3201621901595149
2901152106081515020929	23	35011935230100452715	3501	2901	福州	15	2021-06-08 15:15:02	1	0	296	8	013501193523010045271520210608151502	1761700471	3501190100945991
2901152106081528000954	23	35011928230601152811	3501	2901	福州	15	2021-06-08 15:28:01	1	0	359	11	013501192823060115281120210608152801	1714424261	3501190400648739
2901152106081532480957	23	35011847230600190767	3501	2901	福州	15	2021-06-08 15:32:48	1	0	343	12	013501184723060019076720210608153248	144061053	3501180400308947
2901152106081535390963	23	35011952230501193868	3501	2901	福州	15	2021-06-08 15:35:39	1	0	296	4	013501195223050119386820210608153539	1765566232	3501190101085643
2901152106081543340975	23	35011927230500747110	3501	2901	福州	15	2021-06-08 15:43:34	1	0	359	7	013501192723050074711020210608154334	1751273780	3501190300880576
2901152106081550290987	23	35012045230501391993	3501	2901	福州	15	2021-06-08 15:50:29	1	0	312	8	013501204523050139199320210608155029	1753864047	3501200301056219
2901152106081552040990	23	35011913230500066384	3501	2901	福州	15	2021-06-08 15:52:05	1	0	1373	5	013501191323050006638420210608155205	1668459890	3501190100132000
2901152106081557381002	23	32011929231710320212	3501	2901	福州	15	2021-06-08 15:57:38	1	0	312	4	013201192923171032021220210608155738	1056321760	3201622001234840
2901152106081606560006	23	35011942230601891070	3501	2901	福州	15	2021-06-08 16:06:56	1	0	406	10	013501194223060189107020210608160656	1787379557	3501190401424339
2901152106081607060007	23	35012030230501320942	3501	2901	福州	15	2021-06-08 16:07:06	1	0	296	4	013501203023050132094220210608160706	1746988014	3501190300698531
2901152106081612120024	23	35011837230100210816	3501	2901	福州	15	2021-06-08 16:12:12	1	0	297	12	013501183723010021081620210608161212	1665298394	3501180100282591
2901152106081614580031	23	35012049230602295782	3501	2901	福州	15	2021-06-08 16:14:59	1	0	1014	6	013501204923060229578220210608161459	1692195520	3501190100762049
2901152106081616540036	22	35011827220600058362	3501	2901	福州	15	2021-06-08 16:16:54	1	0	343	7	013501182722060005836220210608161654	143951062	3501180400278338
2901152106081617160037	23	35012030230501315084	3501	2901	福州	15	2021-06-08 16:17:16	1	0	312	8	013501203023050131508420210608161716	1765552439	3501190101071850
2901152106081623530045	22	35019303140500108950	3501	2901	福州	15	2021-06-08 16:23:54	1	0	1451	6	013501930314050010895020210608162354	46079810	9101140500005436
2901152106081629220056	23	35012049230602274505	3501	2901	福州	15	2021-06-08 16:29:22	1	0	265	4	013501204923060227450520210608162922	1807895547	3501210200004885
2901152106081629340057	22	35011801220100063795	3501	2901	福州	15	2021-06-08 16:29:34	1	0	265	8	013501180122010006379520210608162934	1661671683	3501180100015378
2901152106081630530062	23	32011920233010343546	3501	2901	福州	15	2021-06-08 16:30:53	1	0	296	13	013201192023301034354620210608163053	1052436167	3201621951671014
2901152106081656500092	23	35011901230600267257	3501	2901	福州	15	2021-06-08 16:56:50	1	0	405	10	013501190123060026725720210608165650	1627771418	9101150500002417
2901152106081701310095	23	35012046230602169468	3501	2901	福州	15	2021-06-08 17:01:31	1	0	343	7	013501204623060216946820210608170131	1767939910	3501200100138894
2901152106081701520096	23	35011927230500748678	3501	2901	福州	15	2021-06-08 17:01:52	1	0	328	7	013501192723050074867820210608170152	1656540471	3501190300549167
2901152106081713490111	23	35012045230501550916	3501	2901	福州	15	2021-06-08 17:13:50	1	0	858	7	013501204523050155091620210608171350	1768175675	3501200100162272
2901152106081721160123	22	35011538223600089286	3501	2901	福州	15	2021-06-08 17:21:17	1	0	344	3	013501153822360008928620210608172117	57180664	3501150300067906
2901152106081731360134	23	35011928230601006682	3501	2901	福州	15	2021-06-08 17:31:36	1	0	328	7	013501192823060100668220210608173136	1676746657	3501190100377509
2901152106081737330145	22	35011819220600001253	3501	2901	福州	15	2021-06-08 17:37:33	1	0	577	9	013501181922060000125320210608173733	1628064211	9101150500026988
2901152106081747110164	23	35011847230600190970	3501	2901	福州	15	2021-06-08 17:47:12	1	0	328	13	013501184723060019097020210608174712	144041967	3501180400290249
2901152106081749070168	22	35011837220100136027	3501	2901	福州	15	2021-06-08 17:49:07	1	0	328	7	013501183722010013602720210608174907	143875457	3501180400250911
2901152106081800070184	23	35012049230602295722	3501	2901	福州	15	2021-06-08 18:00:07	1	0	281	8	013501204923060229572220210608180007	1807894583	3501210200003921
2901152106081804210188	23	35011925230600754505	3501	2901	福州	15	2021-06-08 18:04:21	1	0	297	13	013501192523060075450520210608180421	1713412202	3501190400589642
2901152106081806290193	23	35012046230602177599	3501	2901	福州	15	2021-06-08 18:06:30	1	0	827	7	013501204623060217759920210608180630	1767941948	3501200100140932
2901152106081826150227	23	35011928230600828569	3501	2901	福州	15	2021-06-08 18:26:15	1	0	405	10	013501192823060082856920210608182615	1721365773	3501190400868840
2901152106081834460243	23	35011928230600949637	3501	2901	福州	15	2021-06-08 18:34:46	1	0	327	7	013501192823060094963720210608183446	1674198128	3501190100319344
2901152106081835110244	23	35011627230300092250	3501	2901	福州	15	2021-06-08 18:35:12	1	0	327	7	013501162723030009225020210608183512	59420324	3501160300130040
2901152106081842030255	22	35011620223600121011	3501	2901	福州	15	2021-06-08 18:42:03	1	0	390	7	013501162022360012101120210608184203	1629389866	9101150500091256
2901152106081903010281	23	35012030230501319273	3501	2901	福州	15	2021-06-08 19:03:01	1	0	374	7	013501203023050131927320210608190301	1722863058	3501190401329963
2901152106081905040285	23	35011938230100852480	3501	2901	福州	15	2021-06-08 19:05:04	1	0	327	3	013501193823010085248020210608190504	1692194130	3501190100760659
2901152106081918130302	23	35011933230100361907	3501	2901	福州	15	2021-06-08 19:18:13	1	0	328	7	013501193323010036190720210608191813	1695160506	3501190500161690
2901152106081930180310	23	45011951231117831239	3501	2901	福州	15	2021-06-08 19:30:18	1	0	297	8	014501195123111783123920210608193018	26660416	4501201309883200
2901152106081937050318	23	35011928230601187469	3501	2901	福州	15	2021-06-08 19:37:05	1	0	312	8	013501192823060118746920210608193705	1678067385	3501190100447697
2901152106081953280337	22	35019303141200240326	3501	2901	福州	15	2021-06-08 19:53:29	1	0	1310	7	013501930314120024032620210608195329	46569985	9101140700014379
2901152106081953450338	22	35011627220300047360	3501	2901	福州	15	2021-06-08 19:53:46	1	0	421	10	013501162722030004736020210608195346	46751250	9101140800011703
2901152106082011070359	23	35011913230500045763	3501	2901	福州	15	2021-06-08 20:11:07	1	0	281	8	013501191323050004576320210608201107	1666368664	3501190100052404
2901152106082025270369	23	35019101110700000497	3501	2901	福州	15	2021-06-08 20:25:28	1	0	421	7	013501910111070000049720210608202528	1628800361	9101150500059959
2901152106082025590372	23	35011925230600459586	3501	2901	福州	15	2021-06-08 20:26:00	1	0	1326	3	013501192523060045958620210608202600	1669204580	3501190100190646
2901152106082033150375	23	35012035230501368758	3501	2901	福州	15	2021-06-08 20:33:15	1	0	359	7	013501203523050136875820210608203315	1767756344	3501200100112451
2901152106082045420388	23	35011935230100465483	3501	2901	福州	15	2021-06-08 20:45:42	1	0	327	3	013501193523010046548320210608204542	1721593198	3501190400898413
2901152106082048310391	23	31010131003245960892	3501	2901	福州	15	2021-06-08 20:48:31	1	0	296	8	013101013100324596089220210608204831	1713803776	86BE080056082B82
2901152106082059330402	22	35011628220300050896	3501	2901	福州	15	2021-06-08 20:59:33	1	0	343	11	013501162822030005089620210608205933	1640875610	3501170100068826
2901152106082106310412	23	45011940230718181890	3501	2901	福州	15	2021-06-08 21:06:31	1	0	281	4	014501194023071818189020210608210631	1703435499	4501191508936683
2901152106082111160415	23	35011927230500306582	3501	2901	福州	15	2021-06-08 21:11:16	1	0	328	3	013501192723050030658220210608211116	1712808950	3501190400488690
2901152106082116090417	23	35011927230500306510	3501	2901	福州	15	2021-06-08 21:16:10	1	0	437	6	013501192723050030651020210608211610	1672416805	3501190100239236
2901152106082146060439	23	35011847230600141417	3501	2901	福州	15	2021-06-08 21:46:07	1	0	1310	5	013501184723060014141720210608214607	1665300120	3501180100284317
2901152106082209470457	23	35011938230500909660	3501	2901	福州	15	2021-06-08 22:09:47	1	0	390	3	013501193823050090966020210608220947	1764880572	3501190101025449
2901152106082213120461	23	35012035230501341989	3501	2901	福州	15	2021-06-08 22:13:12	1	0	421	11	013501203523050134198920210608221312	1721686393	3501190400992299
2901152106082216080465	23	35011813230100168685	3501	2901	福州	15	2021-06-08 22:16:08	1	0	359	11	013501181323010016868520210608221608	1627876446	9101150500016824
2901152106082259280490	23	35011913230500007583	3501	2901	福州	15	2021-06-08 22:59:29	1	0	1232	5	013501191323050000758320210608225929	1665319939	3501180100304136
2901152106082353450513	23	52011640230206018303	3501	2901	福州	15	2021-06-08 23:53:45	1	0	390	7	015201164023020601830320210608235345	725299850	5202192405297806
2901152106082355410514	23	35011928230600836034	3501	2901	福州	15	2021-06-08 23:55:42	1	0	312	8	013501192823060083603420210608235542	1682388568	3501190100533193
2901152106090058360013	23	35011639230300172871	3501	2901	福州	15	2021-06-09 00:58:36	1	0	359	3	013501163923030017287120210609005836	1638650061	3501160100202251
2901152106090106250014	23	35012045230501394900	3501	2901	福州	15	2021-06-09 01:06:25	1	0	343	12	013501204523050139490020210609010625	1767938818	3501200100137802
2901152106090513570042	23	35011717230100047486	3501	2901	福州	15	2021-06-09 05:13:57	1	0	297	8	013501171723010004748620210609051357	1631529242	9101150500140578
2901152106090547280055	22	35011544220500052783	3501	2901	福州	15	2021-06-09 05:47:28	1	0	296	12	013501154422050005278320210609054728	1631301613	9101150500135148
2901152106090638000091	23	35011847230600109544	3501	2901	福州	15	2021-06-09 06:38:00	1	0	374	11	013501184723060010954420210609063800	143874874	3501180400253313
2901152106090648010106	23	35012001230602051920	3501	2901	福州	15	2021-06-09 06:48:01	1	0	343	11	013501200123060205192020210609064801	1789989711	3501200401633874
2901152106090654270114	23	35012035230501369346	3501	2901	福州	15	2021-06-09 06:54:27	1	0	951	6	013501203523050136934620210609065427	1693843351	3501190100883054
2901152106090659270116	23	35011927230500716756	3501	2901	福州	15	2021-06-09 06:59:28	1	0	1263	5	013501192723050071675620210609065928	1678435498	3501190100458007
2901152106090703440122	23	35012001230602051331	3501	2901	福州	15	2021-06-09 07:03:44	3	0	297	8	013501200123060205133120210609070344	1766656936	3501200100043414
2901152106090716300148	23	35011847230600203034	3501	2901	福州	15	2021-06-09 07:16:30	1	0	343	7	013501184723060020303420210609071630	1664209583	3501180100233930
2901152106090725520166	23	35012045230501391995	3501	2901	福州	15	2021-06-09 07:25:52	1	0	358	3	013501204523050139199520210609072552	1789925358	3501200401625583
2901152106090738500190	23	35011847230600147811	3501	2901	福州	15	2021-06-09 07:38:50	1	0	796	5	013501184723060014781120210609073850	1637245750	3501160100107234
2901152106090742580196	23	35011837230100219134	3501	2901	福州	15	2021-06-09 07:42:58	1	0	280	8	013501183723010021913420210609074258	1664202246	3501180100226593
2901152106090743430199	23	35011928230601075122	3501	2901	福州	15	2021-06-09 07:43:43	1	0	344	7	013501192823060107512220210609074343	1677677778	3501190100385590
2901152106090743520201	23	32011918231600003880	3501	2901	福州	15	2021-06-09 07:43:52	1	0	296	12	013201191823160000388020210609074352	1045051347	3201621901358322
2901152106090748480214	23	32012101233110103566	3501	2901	福州	15	2021-06-09 07:48:48	1	0	390	11	013201210123311010356620210609074848	1043391932	3201622102410243
2901152106090749160216	23	35011927230500813260	3501	2901	福州	15	2021-06-09 07:49:16	1	0	405	7	013501192723050081326020210609074916	1682998817	3501190100553343
2901152106090755130231	23	35011925230600546584	3501	2901	福州	15	2021-06-09 07:55:13	1	0	343	7	013501192523060054658420210609075513	1676727659	3501190100358511
2901152106090759180237	22	35011547223600106671	3501	2901	福州	15	2021-06-09 07:59:18	1	0	312	4	013501154722360010667120210609075918	59420963	3501160300130679
2901152106090806350014	23	35011813230100189664	3501	2901	福州	15	2021-06-09 08:06:35	1	0	280	8	013501181323010018966420210609080635	1662306323	3501180100077093
2901152106090809080021	23	35011707230300067271	3501	2901	福州	15	2021-06-09 08:09:08	1	0	328	7	013501170723030006727120210609080908	1640874880	3501170100068096
2901152106090810550023	23	35011950230602026311	3501	2901	福州	15	2021-06-09 08:10:55	1	0	327	13	013501195023060202631120210609081055	1752992395	3501190300981590
2901152106090812440028	23	35011927230500329698	3501	2901	福州	15	2021-06-09 08:12:44	1	0	328	7	013501192723050032969820210609081244	1652922977	3501190300292297
2901152106090822180046	23	35012045230501385830	3501	2901	福州	15	2021-06-09 08:22:18	1	0	405	10	013501204523050138583020210609082218	1753866227	3501200301058399
2901152106090825420054	23	35012022230602090364	3501	2901	福州	15	2021-06-09 08:25:42	1	0	343	7	013501202223060209036420210609082542	1790042631	3501200401611793
2901152106090832010076	23	35011847230600197612	3501	2901	福州	15	2021-06-09 08:32:03	1	0	1389	5	013501184723060019761220210609083203	1665313231	3501180100297428
2901152106090833570085	23	35011924230300052356	3501	2901	福州	15	2021-06-09 08:33:57	1	0	344	11	013501192423030005235620210609083357	1650629726	3501190300083588
2901152106090844000114	23	35011927230500384545	3501	2901	福州	15	2021-06-09 08:44:01	1	0	343	11	013501192723050038454520210609084401	1676485356	3501190100336761
2901152106090844290117	23	35011938230501065007	3501	2901	福州	15	2021-06-09 08:44:29	1	0	327	7	013501193823050106500720210609084429	1750978169	3501190300840388
2901152106090851340142	23	35011925230600384332	3501	2901	福州	15	2021-06-09 08:51:34	1	0	312	8	013501192523060038433220210609085134	1650852472	3501190300121950
2901152106090854230148	22	35011603220500061468	3501	2901	福州	15	2021-06-09 08:54:23	1	0	328	7	013501160322050006146820210609085423	46668416	9101140800004154
2901152106090855450153	23	35011813230100189199	3501	2901	福州	15	2021-06-09 08:55:45	1	0	250	4	013501181323010018919920210609085545	142559896	3501180400138993
2901152106090907310180	23	35012030230501312177	3501	2901	福州	15	2021-06-09 09:07:32	1	0	359	11	013501203023050131217720210609090732	1722626296	3501190401030838
2901152106090917570207	23	35011938230501061499	3501	2901	福州	15	2021-06-09 09:17:58	1	0	484	9	013501193823050106149920210609091758	1693110596	3501190100819951
2901152106090919220209	23	35012035230501358952	3501	2901	福州	15	2021-06-09 09:19:22	1	0	359	11	013501203523050135895220210609091922	1659138898	3501190300657137
2901152106090923080220	22	35011803220100096798	3501	2901	福州	15	2021-06-09 09:23:08	1	0	281	11	013501180322010009679820210609092308	1661834530	3501180100031538
2901152106090924420224	22	35011645220500006920	3501	2901	福州	15	2021-06-09 09:24:43	1	0	297	8	013501164522050000692020210609092443	1640284691	3501170100009491
2901152106090930110243	23	35012001230602046255	3501	2901	福州	15	2021-06-09 09:30:12	1	0	328	5	013501200123060204625520210609093012	1790044777	3501200401612005
2901152106090945190280	23	35011829230600076674	3501	2901	福州	15	2021-06-09 09:45:19	1	0	343	12	013501182923060007667420210609094519	142831719	3501180400211915
2901152106090949120290	23	35011620230300035151	3501	2901	福州	15	2021-06-09 09:49:13	1	0	374	7	013501162023030003515120210609094913	58722717	3501160300097965
2901152106090949410293	23	35011847230600197744	3501	2901	福州	15	2021-06-09 09:49:42	1	0	421	7	013501184723060019774420210609094942	1665685065	3501910100014261
2901152106090950100296	23	35011933230100395721	3501	2901	福州	15	2021-06-09 09:50:10	1	0	234	9	013501193323010039572120210609095010	1658731606	3501190300636045
2901152106090952370302	23	35011935230100447800	3501	2901	福州	15	2021-06-09 09:52:37	1	0	296	8	013501193523010044780020210609095237	1747366482	3501190300731855
2901152106090953130306	23	35011928230601032094	3501	2901	福州	15	2021-06-09 09:53:13	1	0	358	5	013501192823060103209420210609095313	1714467901	3501190400705098
2901152106090955220310	23	37011901230223848388	3501	2901	福州	15	2021-06-09 09:55:22	1	0	327	11	013701190123022384838820210609095522	1677880354	3701022128243966
2901152106091001250329	23	35011935230100459730	3501	2901	福州	15	2021-06-09 10:01:26	1	0	281	8	013501193523010045973020210609100126	1683117436	3501190100561962
2901152106091001310330	23	42021906230440181692	3501	2901	福州	15	2021-06-09 10:01:31	1	0	375	11	014202190623044018169220210609100131	1738928681	4202194047216627
2901152106091002310336	23	35019103130700050164	3501	2901	福州	15	2021-06-09 10:02:31	1	0	343	3	013501910313070005016420210609100231	1640874918	3501170100068134
2901152106091005330337	23	35011927230500694352	3501	2901	福州	15	2021-06-09 10:05:34	1	0	1342	6	013501192723050069435220210609100534	1678446831	3501190100469340
2901152106091012100353	23	35011938230500870633	3501	2901	福州	15	2021-06-09 10:12:11	1	0	1388	5	013501193823050087063320210609101211	1690059658	3501190100679876
2901152106091013250356	22	35011909220300029250	3501	2901	福州	15	2021-06-09 10:13:25	1	0	327	11	013501190922030002925020210609101325	143106610	3501180400239338
2901152106091020250369	23	35011927230500814879	3501	2901	福州	15	2021-06-09 10:20:26	1	0	437	6	013501192723050081487920210609102026	1713388958	3501190400571391
2901152106091020380370	23	35011928230600983009	3501	2901	福州	15	2021-06-09 10:20:38	1	0	328	11	013501192823060098300920210609102038	1676491191	3501190100342596
2901152106091021450374	23	35011621230300060719	3501	2901	福州	15	2021-06-09 10:21:45	1	0	359	7	013501162123030006071920210609102145	1638232474	3501160100158474
2901152106091024050383	22	35011627220300042198	3501	2901	福州	15	2021-06-09 10:24:05	1	0	328	7	013501162722030004219820210609102405	60507384	3501160300176781
2901152106091033250403	23	35012030230501318723	3501	2901	福州	15	2021-06-09 10:33:25	1	0	375	11	013501203023050131872320210609103325	1722405066	3501190401153713
2901152106091037510413	23	35011938230601414541	3501	2901	福州	15	2021-06-09 10:37:51	1	0	328	3	013501193823060141454120210609103751	1692063518	3501190100748062
2901152106091044340424	23	37012004230244987547	3501	2901	福州	15	2021-06-09 10:44:35	1	0	858	7	013701200423024498754720210609104435	1768046996	3701024023895487
2901152106091048170434	23	52011640230201746078	3501	2901	福州	15	2021-06-09 10:48:17	1	0	359	7	015201164023020174607820210609104817	723209668	5202191402001312
2901152106091049300437	23	35011927230500306800	3501	2901	福州	15	2021-06-09 10:49:32	1	0	1529	6	013501192723050030680020210609104932	1672416824	3501190100239255
2901152106091057390450	23	35011925230600500257	3501	2901	福州	15	2021-06-09 10:57:39	1	0	296	12	013501192523060050025720210609105739	1711911583	3501190400414338
2901152106091057440451	23	35012003230602068066	3501	2901	福州	15	2021-06-09 10:57:44	1	0	328	7	013501200323060206806620210609105744	1761703131	3501190100948651
2901152106091111070474	23	35011847230600150415	3501	2901	福州	15	2021-06-09 11:11:07	1	0	421	7	013501184723060015041520210609111107	144062105	3501180400303923
2901152106091130110506	23	35012030230501315253	3501	2901	福州	15	2021-06-09 11:30:11	1	0	312	8	013501203023050131525320210609113011	1751999732	3501190300906627
2901152106091143280528	22	35011819220600020533	3501	2901	福州	15	2021-06-09 11:43:28	1	0	328	7	013501181922060002053320210609114328	142779240	3501180400175422
2901152106091145010531	23	35012001230602046244	3501	2901	福州	15	2021-06-09 11:45:01	1	0	359	11	013501200123060204624420210609114501	1789663705	3501200201587683
2901152106091148470538	23	35011933230100371144	3501	2901	福州	15	2021-06-09 11:48:47	1	0	390	3	013501193323010037114420210609114847	1721617033	3501190400912578
2901152106091206270558	23	35012045230501383857	3501	2901	福州	15	2021-06-09 12:06:28	1	0	421	10	013501204523050138385720210609120628	1768740586	3501210100027372
2901152106091206540560	23	35011831230600098768	3501	2901	福州	15	2021-06-09 12:06:55	1	0	1513	6	013501183123060009876820210609120655	1630379356	9101150500103989
2901152106091208290563	23	35011725230300095988	3501	2901	福州	15	2021-06-09 12:08:29	1	0	359	7	013501172523030009598820210609120829	1640292474	3501170100017274
2901152106091222440580	22	35019303131100040183	3501	2901	福州	15	2021-06-09 12:22:45	1	0	1186	7	013501930313110004018320210609122245	48056849	9101130700058565
2901152106091224020582	23	35011725230300094990	3501	2901	福州	15	2021-06-09 12:24:02	1	0	421	7	013501172523030009499020210609122402	141310248	3501170400006699
2901152106091234490595	23	35011928230601166586	3501	2901	福州	15	2021-06-09 12:34:49	1	0	280	8	013501192823060116658620210609123449	1678070702	3501190100451014
2901152106091236500598	23	35011950230602028617	3501	2901	福州	15	2021-06-09 12:36:50	1	0	312	8	013501195023060202861720210609123650	1765379073	3501190101050484
2901152106091240170604	23	35011925230600785601	3501	2901	福州	15	2021-06-09 12:40:17	1	0	343	11	013501192523060078560120210609124017	1712163902	3501190400431339
2901152106091247570618	23	35011951230501169047	3501	2901	福州	15	2021-06-09 12:47:57	1	0	328	7	013501195123050116904720210609124757	1752036344	3501190300915144
2901152106091250310624	22	35011646220500011070	3501	2901	福州	15	2021-06-09 12:50:31	1	0	312	4	013501164622050001107020210609125031	1638649868	3501160100202058
2901152106091251030625	23	35011925230600520741	3501	2901	福州	15	2021-06-09 12:51:03	1	0	358	7	013501192523060052074120210609125103	1711916249	3501190400413827
2901152106091257180634	23	35011933230100379594	3501	2901	福州	15	2021-06-09 12:57:18	1	0	312	12	013501193323010037959420210609125718	1658719262	3501190300633701
2901152106091309380650	23	52011640230219128743	3501	2901	福州	15	2021-06-09 13:09:38	1	0	328	3	015201164023021912874320210609130938	726501767	5202192406674143
2901152106091314350654	23	35012045230501399892	3501	2901	福州	15	2021-06-09 13:14:35	1	0	343	7	013501204523050139989220210609131435	1789882069	3501210401745392
2901152106091318290663	23	35011927230500746994	3501	2901	福州	15	2021-06-09 13:18:29	1	0	343	7	013501192723050074699420210609131829	1658308180	3501190300600699
2901152106091321400672	23	35011738230300135590	3501	2901	福州	15	2021-06-09 13:21:40	1	0	312	8	013501173823030013559020210609132140	1643295601	3501170100191449
2901152106091323500676	23	35011942230601733063	3501	2901	福州	15	2021-06-09 13:23:50	1	0	390	11	013501194223060173306320210609132350	1788658571	3501190401554366
2901152106091330300687	22	35011538223600093113	3501	2901	福州	15	2021-06-09 13:30:30	1	0	328	7	013501153822360009311320210609133030	56622480	3501150300013747
2901152106091330400688	23	35011927230500188378	3501	2901	福州	15	2021-06-09 13:30:40	1	0	312	8	013501192723050018837820210609133040	1695116977	3501190500118161
2901152106091334300696	23	35011841230100298893	3501	2901	福州	15	2021-06-09 13:34:30	1	0	265	8	013501184123010029889320210609133430	1664198599	3501180100222946
2901152106091339310704	23	35011707230300039702	3501	2901	福州	15	2021-06-09 13:39:31	1	0	343	7	013501170723030003970220210609133931	1643299273	3501170100195121
2901152106091355050735	23	35011933230100394067	3501	2901	福州	15	2021-06-09 13:55:06	1	0	1077	6	013501193323010039406720210609135506	1692677517	3501190100790873
2901152106091359390744	22	35011808220100109121	3501	2901	福州	15	2021-06-09 13:59:39	1	0	297	13	013501180822010010912120210609135939	1639820251	3501160100231455
2901152106091419460777	22	35011841220100170081	3501	2901	福州	15	2021-06-09 14:19:46	1	0	280	12	013501184122010017008120210609141946	144039004	3501180400281919
2901152106091431140795	22	35011544220500037046	3501	2901	福州	15	2021-06-09 14:31:15	1	0	281	12	013501154422050003704620210609143115	1636509377	3501160100063008
2901152106091438080805	23	35012046230602169594	3501	2901	福州	15	2021-06-09 14:38:08	1	0	343	7	013501204623060216959420210609143808	1753849380	3501200301041552
2901152106091444040814	23	35012035230501345420	3501	2901	福州	15	2021-06-09 14:44:04	1	0	327	13	013501203523050134542020210609144404	1767643924	3501200100091858
2901152106091444360816	23	35011928230601150508	3501	2901	福州	15	2021-06-09 14:44:36	1	0	327	7	013501192823060115050820210609144436	1714297206	3501190400705055
2901152106091450420827	23	35011927230500448498	3501	2901	福州	15	2021-06-09 14:50:42	1	0	327	3	013501192723050044849820210609145042	1679844027	3501190100491349
2901152106091455370834	23	35011813230100187201	3501	2901	福州	15	2021-06-09 14:55:37	1	0	359	11	013501181323010018720120210609145537	142792382	3501180400188509
2901152106091511180866	22	35011547223600096432	3501	2901	福州	15	2021-06-09 15:11:18	1	0	296	4	013501154722360009643220210609151118	1634928153	3501160100006285
2901152106091519090881	23	45011940230717997828	3501	2901	福州	15	2021-06-09 15:19:09	1	0	312	8	014501194023071799782820210609151909	1703302148	4501191508803332
2901152106091519290882	23	35012022230602090687	3501	2901	福州	15	2021-06-09 15:19:29	1	0	359	7	013501202223060209068720210609151929	1789663551	3501200201586370
2901152106091522130885	23	35011645230500006900	3501	2901	福州	15	2021-06-09 15:22:13	1	0	312	8	013501164523050000690020210609152213	1638239818	3501160100165818
2901152106091522220886	23	35011928230601059111	3501	2901	福州	15	2021-06-09 15:22:22	1	0	343	11	013501192823060105911120210609152222	1714288619	3501190400628256
2901152106091522360887	23	35012030230501319031	3501	2901	福州	15	2021-06-09 15:22:36	1	0	344	11	013501203023050131903120210609152236	1721324584	3501190400819606
2901152106091523040892	23	35011837230100224923	3501	2901	福州	15	2021-06-09 15:23:04	1	0	733	5	013501183723010022492320210609152304	1664218354	3501180100242701
2901152106091533360907	23	37011801230201458322	3501	2901	福州	15	2021-06-09 15:33:36	1	0	296	8	013701180123020145832220210609153336	306148399	3701181724158511
2901152106091541010921	23	35011950230602029351	3501	2901	福州	15	2021-06-09 15:41:01	1	0	280	8	013501195023060202935120210609154101	1765579133	3501190101098544
2901152106091543110925	23	35012030230501318876	3501	2901	福州	15	2021-06-09 15:43:12	1	0	405	11	013501203023050131887620210609154312	1659359573	3501190300676719
2901152106091554090940	23	35011942230601861915	3501	2901	福州	15	2021-06-09 15:54:10	1	0	1263	5	013501194223060186191520210609155410	1761701733	3501190100947253
2901152106091559050948	23	35011935230100712705	3501	2901	福州	15	2021-06-09 15:59:05	1	0	312	4	013501193523010071270520210609155905	1692665064	3501190100778420
2901152106091604320007	23	35011803230100156346	3501	2901	福州	15	2021-06-09 16:04:32	1	0	281	8	013501180323010015634620210609160432	142611623	3501180400144215
2901152106091605560008	23	35012035230501378323	3501	2901	福州	15	2021-06-09 16:05:56	1	0	343	11	013501203523050137832320210609160556	1789937895	3501200401613036
2901152106091606480012	23	35011925230600570858	3501	2901	福州	15	2021-06-09 16:06:48	1	0	327	7	013501192523060057085820210609160648	1669049657	3501190100163083
2901152106091615430023	23	35011925230600476882	3501	2901	福州	15	2021-06-09 16:15:43	1	0	327	3	013501192523060047688220210609161543	1669223385	3501190100209451
2901152106091623530031	23	35011803230100148105	3501	2901	福州	15	2021-06-09 16:23:53	1	0	296	8	013501180323010014810520210609162353	142719359	3501180400158420
2901152106091624110034	22	35011837220100150560	3501	2901	福州	15	2021-06-09 16:24:12	1	0	359	11	013501183722010015056020210609162412	1789980760	3501200401618911
2901152106091624480036	23	35019103130700049109	3501	2901	福州	15	2021-06-09 16:24:48	1	0	328	11	013501910313070004910920210609162448	47666800	9101130700014706
2901152106091631550044	23	35011925230600578881	3501	2901	福州	15	2021-06-09 16:31:55	1	0	312	12	013501192523060057888120210609163155	1695120388	3501190500121572
2901152106091633430046	23	35011935230100712552	3501	2901	福州	15	2021-06-09 16:33:43	1	0	281	8	013501193523010071255220210609163343	1690867952	3501190100697046
2901152106091634560049	23	35011646230500019031	3501	2901	福州	15	2021-06-09 16:34:57	1	0	374	11	013501164623050001903120210609163457	47170311	9101130300014954
2901152106091645070065	23	35011950230602040704	3501	2901	福州	15	2021-06-09 16:45:10	1	0	3183	2	013501195023060204070420210609164510	1765576007	3501190101095418
2901152106091647310071	23	35012001230602046199	3501	2901	福州	15	2021-06-09 16:47:31	1	0	374	11	013501200123060204619920210609164731	1788658685	3501190401554591
2901152106091656460083	23	35011935230100628244	3501	2901	福州	15	2021-06-09 16:56:46	1	0	312	8	013501193523010062824420210609165646	1695235353	3501190500236537
2901152106091701010090	23	35011925230600540520	3501	2901	福州	15	2021-06-09 17:01:01	1	0	359	7	013501192523060054052020210609170101	1714432885	3501190400666776
2901152106091702380094	22	45011637220610126226	3501	2901	福州	15	2021-06-09 17:02:39	1	0	312	4	014501163722061012622620210609170239	1638513573	4501172111123621
2901152106091704280098	23	44011925233059181705	3501	2901	福州	15	2021-06-09 17:04:28	1	0	390	11	014401192523305918170520210609170428	1670541788	86B8000230127B85
2901152106091705210103	22	35011536223600061443	3501	2901	福州	15	2021-06-09 17:05:21	1	0	327	3	013501153622360006144320210609170521	1630384765	9101150500109398
2901152106091714290112	23	35012035230501345448	3501	2901	福州	15	2021-06-09 17:14:29	3	0	327	7	013501203523050134544820210609171429	1767644688	3501200100092622
2901152106091716260118	23	35011933230100352730	3501	2901	福州	15	2021-06-09 17:16:26	1	0	343	7	013501193323010035273020210609171626	1715278384	3501190400753057
2901152106091721470124	23	35011847230600136096	3501	2901	福州	15	2021-06-09 17:21:49	1	0	1450	6	013501184723060013609620210609172149	1665321063	3501180100305260
2901152106091725250131	23	35011928230600983070	3501	2901	福州	15	2021-06-09 17:25:25	1	0	281	8	013501192823060098307020210609172525	1678435065	3501190100457574
2901152106091735000147	22	35011537220500001643	3501	2901	福州	15	2021-06-09 17:35:00	1	0	328	13	013501153722050000164320210609173500	1630635415	9101150500126710
2901152106091755320188	23	35011837230100235319	3501	2901	福州	15	2021-06-09 17:55:32	1	0	281	8	013501183723010023531920210609175532	1663274343	3501180100168709
2901152106091802120204	23	35011928230601031948	3501	2901	福州	15	2021-06-09 18:02:12	1	0	265	12	013501192823060103194820210609180212	1656371165	3501190300539461
2901152106091802340206	23	35011707230300047413	3501	2901	福州	15	2021-06-09 18:02:34	1	0	344	11	013501170723030004741320210609180234	1640866808	3501170100060024
2901152106091804110212	23	35011927230500639613	3501	2901	福州	15	2021-06-09 18:04:11	4	0	359	7	013501192723050063961320210609180411	1712814426	3501190400506772
2901152106091807110216	23	35012030230501326887	3501	2901	福州	15	2021-06-09 18:07:11	1	0	281	8	013501203023050132688720210609180711	1807894619	3501210200003957
2901152106091810470224	23	35011927230500843144	3501	2901	福州	15	2021-06-09 18:10:47	1	0	296	8	013501192723050084314420210609181047	1695132523	3501190500133707
2901152106091827590253	23	35011925230500090253	3501	2901	福州	15	2021-06-09 18:27:59	1	0	390	11	013501192523050009025320210609182759	1668474739	3501190100146849
2901152106091829160254	23	35011942230601722945	3501	2901	福州	15	2021-06-09 18:29:16	1	0	327	11	013501194223060172294520210609182916	1787340012	3501190401418344
2901152106091829280256	23	35011925230600380077	3501	2901	福州	15	2021-06-09 18:29:28	1	0	281	8	013501192523060038007720210609182928	1650960085	3501190300170453
2901152106091830280262	23	35011841230100270972	3501	2901	福州	15	2021-06-09 18:30:28	1	0	266	12	013501184123010027097220210609183028	143868967	3501180400256923
2901152106091841560272	23	35011627230300080288	3501	2901	福州	15	2021-06-09 18:41:56	1	0	358	7	013501162723030008028820210609184156	1636549309	3501160100073475
2901152106091842090273	23	35011813230100171188	3501	2901	福州	15	2021-06-09 18:42:09	1	0	250	4	013501181323010017118820210609184209	1661967074	3501180100063254
2901152106091847580284	23	35011803230100156341	3501	2901	福州	15	2021-06-09 18:47:59	1	0	312	8	013501180323010015634120210609184759	142611597	3501180400144209
2901152106091856380300	22	35011547223600106555	3501	2901	福州	15	2021-06-09 18:56:38	1	0	296	8	013501154722360010655520210609185638	1636031132	3501160100031132
2901152106091931330342	23	35011801230100128653	3501	2901	福州	15	2021-06-09 19:31:33	1	0	265	8	013501180123010012865320210609193133	141312869	3501170400006161
2901152106091934060347	22	35011620223600115958	3501	2901	福州	15	2021-06-09 19:34:06	1	0	343	3	013501162022360011595820210609193406	1638207388	3501160100152888
2901152106091936140350	22	35019303140900176037	3501	2901	福州	15	2021-06-09 19:36:14	1	0	327	11	013501930314090017603720210609193614	46752030	9101140800012483
2901152106091958250369	23	35011803230100143936	3501	2901	福州	15	2021-06-09 19:58:25	1	0	296	8	013501180323010014393620210609195825	142791708	3501180400178581
2901152106092011030383	23	35011847230600126645	3501	2901	福州	15	2021-06-09 20:11:03	1	0	359	11	013501184723060012664520210609201103	144055691	3501180400297975
2901152106092014260389	23	35011927230500142120	3501	2901	福州	15	2021-06-09 20:14:27	1	0	343	11	013501192723050014212020210609201427	1653028316	3501190300302426
2901152106092025030400	23	35011847230600116102	3501	2901	福州	15	2021-06-09 20:25:03	1	0	374	7	013501184723060011610220210609202503	143875934	3501180400250366
2901152106092031230407	23	35011938230100873413	3501	2901	福州	15	2021-06-09 20:31:24	1	0	265	8	013501193823010087341320210609203124	1752984783	3501190300973978
2901152106092032400410	23	35012049230602276470	3501	2901	福州	15	2021-06-09 20:32:40	1	0	312	4	013501204923060227647020210609203240	1807891880	3501210200001218
2901152106092040250421	23	35011611230500119893	3501	2901	福州	15	2021-06-09 20:40:25	1	0	296	8	013501161123050011989320210609204025	59164518	3501160300108946
2901152106092044020424	23	35011935230100531868	3501	2901	福州	15	2021-06-09 20:44:02	1	0	359	11	013501193523010053186820210609204402	1721587968	3501190400890643
2901152106092057580438	23	35011938230100878806	3501	2901	福州	15	2021-06-09 20:57:58	1	0	296	8	013501193823010087880620210609205758	1764887017	3501190101031894
2901152106092108470454	23	35011927230500700195	3501	2901	福州	15	2021-06-09 21:08:47	1	0	374	7	013501192723050070019520210609210847	1715287191	3501190400762924
2901152106092115050458	22	35011544220500048454	3501	2901	福州	15	2021-06-09 21:15:05	1	0	265	4	013501154422050004845420210609211505	1635334144	3501160100022033
2901152106092121320467	23	35011952230501258794	3501	2901	福州	15	2021-06-09 21:21:32	1	0	390	7	013501195223050125879420210609212132	1722736936	3501190401258345
2901152106092129270471	23	31010131001103948478	3501	2901	福州	15	2021-06-09 21:29:27	1	0	280	4	013101013100110394847820210609212927	1801180362	86930C0000FCC6D1
2901152106092143090480	23	35012030230501310955	3501	2901	福州	15	2021-06-09 21:43:10	1	0	1029	6	013501203023050131095520210609214310	1764830502	3501190100975379
2901152106092229080522	22	35011627220300045924	3501	2901	福州	15	2021-06-09 22:29:08	1	0	374	7	013501162722030004592420210609222908	1638562028	3501160100179076
2901152106092235210525	23	35011942230501068525	3501	2901	福州	15	2021-06-09 22:35:22	3	0	343	7	013501194223050106852520210609223522	1722748575	3501190401246955
2901152106092245000533	23	44011925233051520078	3501	2901	福州	15	2021-06-09 22:45:01	1	0	359	11	014401192523305152007820210609224501	312323787	00960012BA8C0BE2
2901152106092323090562	23	35011634230300124713	3501	2901	福州	15	2021-06-09 23:23:09	1	0	375	11	013501163423030012471320210609232309	1638564142	3501160100181190
2901152106092326150564	22	35011547223600110177	3501	2901	福州	15	2021-06-09 23:26:15	1	0	328	3	013501154722360011017720210609232615	1638237463	3501160100163463
2901152106100116440015	23	35011928230600847068	3501	2901	福州	15	2021-06-10 01:16:44	1	0	359	7	013501192823060084706820210610011644	1721289767	3501190400789672
2901152106100230520024	23	35011938230501065132	3501	2901	福州	15	2021-06-10 02:30:52	1	0	312	8	013501193823050106513220210610023052	1659322657	3501190300675806
2901152106100249070028	23	45012032230718182213	3501	2901	福州	15	2021-06-10 02:49:07	1	0	312	8	014501203223071818221320210610024907	1813173996	4501201001234668
2901152106100315460031	22	35019303130500003077	3501	2901	福州	15	2021-06-10 03:15:46	1	0	312	8	013501930313050000307720210610031546	47604207	9101130700006239
2901152106100508590046	23	35011803230100137911	3501	2901	福州	15	2021-06-10 05:08:59	1	0	250	4	013501180323010013791120210610050859	1661948066	3501180100055068
2901152106100556500064	22	35011544220500052783	3501	2901	福州	15	2021-06-10 05:56:50	1	0	296	12	013501154422050005278320210610055650	1631301613	9101150500135148
2901152106100618380084	23	35011935230100768440	3501	2901	福州	15	2021-06-10 06:18:39	1	0	312	8	013501193523010076844020210610061839	1686919681	3501190100596684
2901152106100629100092	23	35011928230601001398	3501	2901	福州	15	2021-06-10 06:29:10	1	0	296	8	013501192823060100139820210610062910	1676733545	3501190100364397
2901152106100635240097	23	11011201230003261412	3501	2901	福州	15	2021-06-10 06:35:24	1	0	296	8	011101120123000326141220210610063524	1753062540	1101120111623670
2901152106100648380110	23	35011925230600604619	3501	2901	福州	15	2021-06-10 06:48:38	1	0	296	8	013501192523060060461920210610064838	1695079327	3501190500080511
2901152106100711440145	23	35011928230601109533	3501	2901	福州	15	2021-06-10 07:11:45	1	0	1014	6	013501192823060110953320210610071145	1678440178	3501190100462687
2901152106100715110151	23	35011847230600139250	3501	2901	福州	15	2021-06-10 07:15:11	1	0	374	11	013501184723060013925020210610071511	1665688660	3501190100017856
2901152106100722090164	23	35011701230300016114	3501	2901	福州	15	2021-06-10 07:22:09	1	0	359	7	013501170123030001611420210610072209	1638568813	3501160100185861
2901152106100723370168	23	35011925230600598426	3501	2901	福州	15	2021-06-10 07:23:37	1	0	328	11	013501192523060059842620210610072337	1695072013	3501190500073197
2901152106100725200171	23	35011925230600689720	3501	2901	福州	15	2021-06-10 07:25:20	1	0	281	11	013501192523060068972020210610072520	1652335994	3501190300252319
2901152106100727410178	23	35011639230300156925	3501	2901	福州	15	2021-06-10 07:27:41	1	0	343	3	013501163923030015692520210610072741	1638560969	3501160100178017
2901152106100728020179	23	35011927230500514766	3501	2901	福州	15	2021-06-10 07:28:02	1	0	297	12	013501192723050051476620210610072802	1676491625	3501190100343030
2901152106100729390183	23	35011950230602005790	3501	2901	福州	15	2021-06-10 07:29:39	1	0	281	8	013501195023060200579020210610072939	1693553697	3501190100847050
2901152106100734440197	23	35011927230500756513	3501	2901	福州	15	2021-06-10 07:34:44	1	0	359	3	013501192723050075651320210610073444	1715302469	3501190400768815
2901152106100734490198	23	13011702230100170331	3501	2901	福州	15	2021-06-10 07:34:49	1	0	312	8	011301170223010017033120210610073449	1646620933	1301031801085048
2901152106100736460207	23	35011927230500335452	3501	2901	福州	15	2021-06-10 07:36:46	1	0	312	12	013501192723050033545220210610073646	1653881808	3501190300349503
2901152106100738110212	23	35011928230601168651	3501	2901	福州	15	2021-06-10 07:38:11	1	0	312	8	013501192823060116865120210610073811	1695173316	3501190500174500
2901152106100740170214	23	41011927231803081572	3501	2901	福州	15	2021-06-10 07:40:17	1	0	702	8	014101192723180308157220210610074017	318000537	4101193318271787
2901152106100745450237	23	35011707230300047264	3501	2901	福州	15	2021-06-10 07:45:45	1	0	328	3	013501170723030004726420210610074545	1641069657	3501170100086753
2901152106100746530239	23	35011935230100524938	3501	2901	福州	15	2021-06-10 07:46:54	1	0	983	8	013501193523010052493820210610074654	1766507679	3501200100015167
2901152106100747180240	23	35011847230600169311	3501	2901	福州	15	2021-06-10 07:47:18	1	0	343	3	013501184723060016931120210610074718	1664442956	3501180100247528
2901152106100749420247	23	35011627230300080699	3501	2901	福州	15	2021-06-10 07:49:43	1	0	1263	7	013501162723030008069920210610074943	1630638086	9101150500129381
2901152106100750270251	23	35011938230100872296	3501	2901	福州	15	2021-06-10 07:50:27	1	0	250	13	013501193823010087229620210610075027	1751277020	3501190300883816
2901152106100753100259	23	32011918231600009021	3501	2901	福州	15	2021-06-10 07:53:10	1	0	296	12	013201191823160000902120210610075310	1045285315	3201621901589551
2901152106100754230261	23	35012001230602046409	3501	2901	福州	15	2021-06-10 07:54:24	1	0	312	12	013501200123060204640920210610075424	1630637775	9101150500129070
2901152106100757420267	22	35011827220600053930	3501	2901	福州	15	2021-06-10 07:57:43	1	0	328	7	013501182722060005393020210610075743	1663177988	3501180100146857
2901152106100758130270	23	35011950230602032651	3501	2901	福州	15	2021-06-10 07:58:13	1	0	702	5	013501195023060203265120210610075813	1722618168	3501190401218200
2901152106100802020004	23	35011952230501258844	3501	2901	福州	15	2021-06-10 08:02:02	1	0	374	12	013501195223050125884420210610080202	1722760552	3501190401260886
2901152106100806130017	23	35011813230100177363	3501	2901	福州	15	2021-06-10 08:06:13	1	0	249	8	013501181323010017736320210610080613	142782653	3501180400172605
2901152106100807280020	23	35011938230601414816	3501	2901	福州	15	2021-06-10 08:07:28	1	0	296	4	013501193823060141481620210610080728	1638562792	3501160100179840
2901152106100808360024	23	45011925230813451024	3501	2901	福州	15	2021-06-10 08:08:36	1	0	327	7	014501192523081345102420210610080836	23689326	4501191306912110
2901152106100808500025	23	35011927230500523492	3501	2901	福州	15	2021-06-10 08:08:50	1	0	281	4	013501192723050052349220210610080850	1678437506	3501190100460015
2901152106100814350038	23	35011933230100409756	3501	2901	福州	15	2021-06-10 08:14:35	1	0	328	7	013501193323010040975620210610081435	1695204383	3501190500205567
2901152106100821230054	23	35011938230601223357	3501	2901	福州	15	2021-06-10 08:21:23	1	0	328	13	013501193823060122335720210610082123	1690039024	3501190100659242
2901152106100823010057	22	35019303140500114623	3501	2901	福州	15	2021-06-10 08:23:01	1	0	390	11	013501930314050011462320210610082301	44589059	9101110790000986
2901152106100828460076	23	35011925230600626197	3501	2901	福州	15	2021-06-10 08:28:46	1	0	327	7	013501192523060062619720210610082846	1695066154	3501190500067338
2901152106100839400106	23	35012046230602177845	3501	2901	福州	15	2021-06-10 08:39:41	1	0	858	7	013501204623060217784520210610083941	1768740253	3501210100027039
2901152106100842340110	22	35011735220100041550	3501	2901	福州	15	2021-06-10 08:42:34	3	0	296	4	013501173522010004155020210610084234	1789899543	3501200401657826
2901152106100842550114	23	35011620230300006900	3501	2901	福州	15	2021-06-10 08:42:55	1	0	327	7	013501162023030000690020210610084255	1790044829	3501200401612035
2901152106100844420120	23	35011952230501193899	3501	2901	福州	15	2021-06-10 08:44:42	1	0	328	7	013501195223050119389920210610084442	1765567718	3501190101087129
2901152106100850200135	23	35011942230601635256	3501	2901	福州	15	2021-06-10 08:50:20	1	0	296	8	013501194223060163525620210610085020	1695249619	3501190500250803
2901152106100852360147	23	35011813230100173738	3501	2901	福州	15	2021-06-10 08:52:36	1	0	265	8	013501181323010017373820210610085236	1662602777	3501180100124868
2901152106100853280150	23	35011927230500196889	3501	2901	福州	15	2021-06-10 08:53:28	1	0	327	11	013501192723050019688920210610085328	1669930083	3501190100221507
2901152106100858100165	23	35011925230600378461	3501	2901	福州	15	2021-06-10 08:58:10	1	0	312	8	013501192523060037846120210610085810	1650754985	3501190300090463
2901152106100859290169	23	35011935230100524872	3501	2901	福州	15	2021-06-10 08:59:29	1	0	281	12	013501193523010052487220210610085929	1722853736	3501190401347118
2901152106100902310178	23	35011813230100183132	3501	2901	福州	15	2021-06-10 09:02:31	1	0	249	8	013501181323010018313220210610090231	1661952567	3501180100059569
2901152106100912040210	23	35011930230100320104	3501	2901	福州	15	2021-06-10 09:12:05	1	0	312	8	013501193023010032010420210610091205	1712190537	3501190400467107
2901152106100914070216	23	35011927230500384592	3501	2901	福州	15	2021-06-10 09:14:08	1	0	1435	6	013501192723050038459220210610091408	1676487213	3501190100338618
2901152106100914360218	23	35011611230500121543	3501	2901	福州	15	2021-06-10 09:14:36	1	0	281	8	013501161123050012154320210610091436	1636989463	3501160100095575
2901152106100921320234	23	35011945230601923591	3501	2901	福州	15	2021-06-10 09:21:32	1	0	359	7	013501194523060192359120210610092132	1752977620	3501190300966815
2901152106100922110240	23	35011713230100005202	3501	2901	福州	15	2021-06-10 09:22:12	1	0	296	4	013501171323010000520220210610092212	1642365291	3501170100137076
2901152106100922380243	23	35011831230600087366	3501	2901	福州	15	2021-06-10 09:22:38	1	0	343	11	013501183123060008736620210610092238	1662807947	3501180100130436
2901152106100924260249	23	35011627230300080288	3501	2901	福州	15	2021-06-10 09:24:26	1	0	327	7	013501162723030008028820210610092426	1636549309	3501160100073475
2901152106100938200269	22	35011808220100121787	3501	2901	福州	15	2021-06-10 09:38:20	1	0	265	4	013501180822010012178720210610093820	1663745533	3501180100213050
2901152106100941300282	22	35019303131000024977	3501	2901	福州	15	2021-06-10 09:41:31	1	0	1170	7	013501930313100002497720210610094131	47860676	9101130700043801
2901152106100946460302	23	35012045230501605654	3501	2901	福州	15	2021-06-10 09:46:46	1	0	499	9	013501204523050160565420210610094646	1768732428	3501210100019214
2901152106100947260308	22	35011801220100065866	3501	2901	福州	15	2021-06-10 09:47:27	1	0	280	11	013501180122010006586620210610094727	1661679572	3501180100023267
2901152106100957070342	23	35011829230600076408	3501	2901	福州	15	2021-06-10 09:57:07	1	0	344	7	013501182923060007640820210610095707	1664191189	3501180100215536
2901152106100959470349	23	44011926233051928859	3501	2901	福州	15	2021-06-10 09:59:47	1	0	374	7	014401192623305192885920210610095947	147776319	86B8000838504B03
2901152106101000110350	23	35019101120400127994	3501	2901	福州	15	2021-06-10 10:00:11	2	0	328	13	013501910112040012799420210610100011	45604752	9101110790028648
2901152106101004170358	23	35011928230600892896	3501	2901	福州	15	2021-06-10 10:04:17	1	0	312	8	013501192823060089289620210610100417	1683123931	3501190100568457
2901152106101004490360	23	44011851232500003120	3501	2901	福州	15	2021-06-10 10:04:49	1	0	312	12	014401185123250000312020210610100449	23387610	86B80001313073B6
2901152106101008100372	23	35012030230501322041	3501	2901	福州	15	2021-06-10 10:08:11	1	0	390	11	013501203023050132204120210610100811	1789662100	3501200201587385
2901152106101017420391	23	35011803230100158685	3501	2901	福州	15	2021-06-10 10:17:42	1	0	296	8	013501180323010015868520210610101742	142613500	3501180400143184
2901152106101036300424	23	35011942230601682304	3501	2901	福州	15	2021-06-10 10:36:30	1	0	281	8	013501194223060168230420210610103630	1751009303	3501190300846022
2901152106101037100428	23	35012046230602165249	3501	2901	福州	15	2021-06-10 10:37:11	1	0	421	10	013501204623060216524920210610103711	1768508002	3501210100009654
2901152106101040540436	23	31010131002711925357	3501	2901	福州	15	2021-06-10 10:40:54	1	0	343	7	013101013100271192535720210610104054	1191479446	869D4700EA4EA04C
2901152106101044160439	23	35011829230600061470	3501	2901	福州	15	2021-06-10 10:44:16	1	0	343	11	013501182923060006147020210610104416	50163010	9101150200040852
2901152106101046040445	23	35012042230602126595	3501	2901	福州	15	2021-06-10 10:46:04	1	0	453	10	013501204223060212659520210610104604	1767825746	3501200100124191
2901152106101102590478	23	35011627230300080863	3501	2901	福州	15	2021-06-10 11:02:59	1	0	343	3	013501162723030008086320210610110259	1640757391	3501170100051523
2901152106101105180485	23	35011819230600013146	3501	2901	福州	15	2021-06-10 11:05:18	1	0	405	10	013501181923060001314620210610110518	1690882135	3501190100711229
2901152106101105480488	23	35011942230601876209	3501	2901	福州	15	2021-06-10 11:05:48	1	0	312	12	013501194223060187620920210610110548	1751273928	3501190300880724
2901152106101114330498	23	35011803230100163429	3501	2901	福州	15	2021-06-10 11:14:33	1	0	265	12	013501180323010016342920210610111433	1635156398	3501160100019923
2901152106101117300503	23	35012046230602200828	3501	2901	福州	15	2021-06-10 11:17:30	1	0	296	12	013501204623060220082820210610111730	1693106394	3501190100815749
2901152106101120510508	22	35011819220600017158	3501	2901	福州	15	2021-06-10 11:20:51	1	0	359	11	013501181922060001715820210610112051	1664190735	3501180100215082
2901152106101121340511	23	35011927230500748367	3501	2901	福州	15	2021-06-10 11:21:34	1	0	312	8	013501192723050074836720210610112134	1715269286	3501190400759167
2901152106101134100527	23	35011901230600300287	3501	2901	福州	15	2021-06-10 11:34:10	1	0	359	7	013501190123060030028720210610113410	47667267	9101130700015173
2901152106101134590531	23	35011935230100712622	3501	2901	福州	15	2021-06-10 11:35:00	1	0	1108	6	013501193523010071262220210610113500	1692194138	3501190100760667
2901152106101142480545	23	35011901230600259220	3501	2901	福州	15	2021-06-10 11:42:48	1	0	374	7	013501190123060025922020210610114248	1666504640	3501190100055508
2901152106101145320549	23	35011935230100724367	3501	2901	福州	15	2021-06-10 11:45:32	1	0	359	11	013501193523010072436720210610114532	1722758004	3501190401264958
2901152106101152070556	23	35011927230500384039	3501	2901	福州	15	2021-06-10 11:52:08	1	0	1279	5	013501192723050038403920210610115208	1676484116	3501190100335521
2901152106101159260565	23	35011837230100258008	3501	2901	福州	15	2021-06-10 11:59:27	1	0	1233	7	013501183723010025800820210610115927	47666845	9101130700014751
2901152106101208380582	23	35011938230601248538	3501	2901	福州	15	2021-06-10 12:08:38	1	0	328	11	013501193823060124853820210610120838	1722820720	3501190401302579
2901152106101213390589	23	35011935230100530653	3501	2901	福州	15	2021-06-10 12:13:39	1	0	359	11	013501193523010053065320210610121339	1721639372	3501190400980559
2901152106101219470597	23	35011927230500843862	3501	2901	福州	15	2021-06-10 12:19:47	1	0	359	11	013501192723050084386220210610121947	1654028479	3501190300368164
2901152106101230170615	23	35011938230601541079	3501	2901	福州	15	2021-06-10 12:30:18	1	0	281	11	013501193823060154107920210610123018	1747187660	3501190300766482
2901152106101241370626	23	35011819230600013081	3501	2901	福州	15	2021-06-10 12:41:37	1	0	344	7	013501181923060001308120210610124137	1662808029	3501180100130518
2901152106101241400627	23	35011942230601675182	3501	2901	福州	15	2021-06-10 12:41:40	1	0	312	8	013501194223060167518220210610124140	1752991447	3501190300980642
2901152106101310170661	23	35012049230602279455	3501	2901	福州	15	2021-06-10 13:10:17	1	0	343	7	013501204923060227945520210610131017	1789928926	3501210401745223
2901152106101314130665	23	35011925230600567292	3501	2901	福州	15	2021-06-10 13:14:14	1	0	1060	8	013501192523060056729220210610131414	1669201301	3501190100187367
2901152106101314580667	23	35011933230100396828	3501	2901	福州	15	2021-06-10 13:14:58	1	0	375	11	013501193323010039682820210610131458	1658234013	3501190300594722
2901152106101327030692	23	35011646230500041017	3501	2901	福州	15	2021-06-10 13:27:03	1	0	312	13	013501164623050004101720210610132703	1639818632	3501160100229836
2901152106101348480730	23	35012049230602274300	3501	2901	福州	15	2021-06-10 13:48:48	1	0	281	8	013501204923060227430020210610134848	1807890721	3501210200000059
2901152106101354240738	23	35011925230600529381	3501	2901	福州	15	2021-06-10 13:54:24	1	0	296	8	013501192523060052938120210610135424	1674193281	3501190100314497
2901152106101355070740	23	45011945230817835127	3501	2901	福州	15	2021-06-10 13:55:07	1	0	328	11	014501194523081783512720210610135507	1812351934	4501191000412606
2901152106101401590752	23	35012042230602107714	3501	2901	福州	15	2021-06-10 14:01:59	1	0	312	12	013501204223060210771420210610140159	1789983282	3501200401635552
2901152106101403500755	23	35011925230600577863	3501	2901	福州	15	2021-06-10 14:03:50	1	0	312	8	013501192523060057786320210610140350	1695074515	3501190500075699
2901152106101405360759	23	35011922230600352283	3501	2901	福州	15	2021-06-10 14:05:37	1	0	406	11	013501192223060035228320210610140537	1650629444	3501190300083306
2901152106101418370781	23	35011847230600175483	3501	2901	福州	15	2021-06-10 14:18:37	1	0	344	3	013501184723060017548320210610141837	1664217795	3501180100242142
2901152106101445130823	23	35012045230501579014	3501	2901	福州	15	2021-06-10 14:45:13	1	0	530	6	013501204523050157901420210610144513	1768733938	3501210100020724
2901152106101448330829	23	35011935230100450672	3501	2901	福州	15	2021-06-10 14:48:33	1	0	406	10	013501193523010045067220210610144833	1721585207	3501190400888733
2901152106101449540833	23	35011945230601911973	3501	2901	福州	15	2021-06-10 14:49:54	1	0	328	3	013501194523060191197320210610144954	1789653413	3501200101584720
2901152106101457030845	23	35019103130700049216	3501	2901	福州	15	2021-06-10 14:57:03	1	0	374	7	013501910313070004921620210610145703	51314083	9103130300013068
2901152106101504040852	23	35011933230100355458	3501	2901	福州	15	2021-06-10 15:04:04	1	0	327	11	013501193323010035545820210610150404	1655306833	3501190300471068
2901152106101506300856	23	35012045230501589047	3501	2901	福州	15	2021-06-10 15:06:31	1	0	327	7	013501204523050158904720210610150631	1753852346	3501200301044518
2901152106101507020857	23	35011847230600119000	3501	2901	福州	15	2021-06-10 15:07:02	1	0	343	7	013501184723060011900020210610150702	143877270	3501180400251825
2901152106101520230881	23	35011847230600135964	3501	2901	福州	15	2021-06-10 15:20:23	1	0	406	10	013501184723060013596420210610152023	1665321025	3501180100305222
2901152106101523560883	23	35011928230601109533	3501	2901	福州	15	2021-06-10 15:23:57	1	0	998	6	013501192823060110953320210610152357	1678440178	3501190100462687
2901152106101541570909	23	35011922230600355088	3501	2901	福州	15	2021-06-10 15:41:57	1	0	780	7	013501192223060035508820210610154157	1665326127	3501180100310324
2901152106101542080910	23	35011942230601796415	3501	2901	福州	15	2021-06-10 15:42:08	1	0	297	8	013501194223060179641520210610154208	1751093019	3501190300858515
2901152106101543570914	23	35011925230600414353	3501	2901	福州	15	2021-06-10 15:43:57	1	0	312	8	013501192523060041435320210610154357	1650959585	3501190300169953
2901152106101550420925	23	35011928230600869641	3501	2901	福州	15	2021-06-10 15:50:42	1	0	359	7	013501192823060086964120210610155042	1682988727	3501190100543253
2901152106101555530933	23	35011819230600028682	3501	2901	福州	15	2021-06-10 15:55:53	1	0	328	7	013501181923060002868220210610155553	1661967826	3501180100064006
2901152106101557350935	22	35011547223600096237	3501	2901	福州	15	2021-06-10 15:57:35	1	0	281	8	013501154722360009623720210610155735	1634927401	3501160100005533
2901152106101602230002	23	35012049230602273338	3501	2901	福州	15	2021-06-10 16:02:23	1	0	312	12	013501204923060227333820210610160223	1789968663	3501210401752455
2901152106101605300012	23	35011925230600522913	3501	2901	福州	15	2021-06-10 16:05:30	1	0	328	7	013501192523060052291320210610160530	1651125771	3501190300190024
2901152106101608510020	23	35012035230501358902	3501	2901	福州	15	2021-06-10 16:08:51	1	0	343	11	013501203523050135890220210610160851	1722383873	3501190401139766
2901152106101620240039	23	35011949230100999982	3501	2901	福州	15	2021-06-10 16:20:24	1	0	249	8	013501194923010099998220210610162024	1752130297	3501190300958997
2901152106101621000041	23	35011819230600004374	3501	2901	福州	15	2021-06-10 16:21:14	1	0	13931	0	013501181923060000437420210610162114	1662389915	3501180100080296
2901152106101629450055	23	35012035230501381671	3501	2901	福州	15	2021-06-10 16:29:45	1	0	280	8	013501203523050138167120210610162945	1690055266	3501190100675484
2901152106101636390065	23	35011827230600036620	3501	2901	福州	15	2021-06-10 16:36:39	1	0	359	7	013501182723060003662020210610163639	142757753	3501180400162539
2901152106101640280074	23	35012035230501345448	3501	2901	福州	15	2021-06-10 16:40:29	3	0	280	8	013501203523050134544820210610164029	1767644688	3501200100092622
2901152106101642030075	23	35011942230601876462	3501	2901	福州	15	2021-06-10 16:42:03	1	0	296	4	013501194223060187646220210610164203	1751273861	3501190300880657
2901152106101643410078	23	35011925230600809761	3501	2901	福州	15	2021-06-10 16:43:41	1	0	312	4	013501192523060080976120210610164341	1674200835	3501190100322051
2901152106101644510082	23	11011201230003480162	3501	2901	福州	15	2021-06-10 16:44:51	1	0	328	7	011101120123000348016220210610164451	345066729	1101120175402898
2901152106101645410084	23	35012030230501315072	3501	2901	福州	15	2021-06-10 16:45:41	1	0	405	10	013501203023050131507220210610164541	1765550028	3501190101069439
2901152106101649540091	23	35011634230300125048	3501	2901	福州	15	2021-06-10 16:49:55	1	0	1311	5	013501163423030012504820210610164955	48785850	9101140800042842
2901152106101652160094	23	35011913230500055707	3501	2901	福州	15	2021-06-10 16:52:16	1	0	343	11	013501191323050005570720210610165216	1649480695	3501190300009332
2901152106101659040105	23	35011927230500579512	3501	2901	福州	15	2021-06-10 16:59:05	1	0	374	7	013501192723050057951220210610165905	1713414028	3501190400589574
2901152106101707500124	23	35011927230500404360	3501	2901	福州	15	2021-06-10 17:07:50	1	0	359	7	013501192723050040436020210610170750	1714440682	3501190400680875
2901152106101710370132	23	35012045230501385641	3501	2901	福州	15	2021-06-10 17:10:38	1	0	343	3	013501204523050138564120210610171038	1767938995	3501200100137979
2901152106101717480144	22	35011514223600036027	3501	2901	福州	15	2021-06-10 17:17:48	1	0	312	8	013501151422360003602720210610171748	48780145	9101140800037141
2901152106101721110151	23	35011847230600140282	3501	2901	福州	15	2021-06-10 17:21:12	1	0	1248	7	013501184723060014028220210610172112	1665308262	3501180100292459
2901152106101727400160	23	35011928230600946578	3501	2901	福州	15	2021-06-10 17:27:40	1	0	281	12	013501192823060094657820210610172740	1658513925	3501190300616744
2901152106101731030166	23	35011927230500815347	3501	2901	福州	15	2021-06-10 17:31:04	1	0	343	11	013501192723050081534720210610173104	1713412880	3501190400589500
2901152106101737590175	23	35011901230600222293	3501	2901	福州	15	2021-06-10 17:38:00	1	0	1451	4	013501190123060022229320210610173800	1665633638	3501910100006536
2901152106101739270180	23	35011928230600862094	3501	2901	福州	15	2021-06-10 17:39:27	1	0	312	12	013501192823060086209420210610173927	1657621493	3501190300577887
2901152106101742320183	23	35011925230600498432	3501	2901	福州	15	2021-06-10 17:42:32	1	0	312	8	013501192523060049843220210610174232	1676716774	3501190100347626
2901152106101748100189	22	35011827220600058215	3501	2901	福州	15	2021-06-10 17:48:10	1	0	421	10	013501182722060005821520210610174810	143951133	3501180400279639
2901152106101754440198	23	35011639230300159140	3501	2901	福州	15	2021-06-10 17:54:45	1	0	343	12	013501163923030015914020210610175445	60501495	3501160300175892
2901152106101803060210	23	35011927230500368018	3501	2901	福州	15	2021-06-10 18:03:06	1	0	327	13	013501192723050036801820210610180306	1672658175	3501190100260538
2901152106101808540223	22	35011620223600116080	3501	2901	福州	15	2021-06-10 18:08:54	1	0	452	10	013501162022360011608020210610180854	1630396010	9101150500120643
2901152106101817180237	23	35012003230602068123	3501	2901	福州	15	2021-06-10 18:17:18	1	0	421	10	013501200323060206812320210610181718	1761703141	3501190100948661
2901152106101821480246	23	45012114230818683565	3501	2901	福州	15	2021-06-10 18:21:48	1	0	343	11	014501211423081868356520210610182148	1426269611	4501207800206251
2901152106101824570251	23	35011935230100578786	3501	2901	福州	15	2021-06-10 18:24:57	1	0	359	7	013501193523010057878620210610182457	1722235793	3501190400549619
2901152106101845420286	23	35011837230100219197	3501	2901	福州	15	2021-06-10 18:45:42	1	0	265	8	013501183723010021919720210610184542	143092513	3501180400231446
2901152106101847010287	23	35011813230100168851	3501	2901	福州	15	2021-06-10 18:47:01	1	0	280	8	013501181323010016885120210610184701	1662305842	3501180100076612
2901152106101854540300	23	35012035230501359202	3501	2901	福州	15	2021-06-10 18:54:54	1	0	344	7	013501203523050135920220210610185454	1721321152	3501190400820530
2901152106101858030307	23	35011935230100610657	3501	2901	福州	15	2021-06-10 18:58:03	2	0	312	8	013501193523010061065720210610185803	1764822165	3501190100967042
2901152106101906010316	23	35012030230501314513	3501	2901	福州	15	2021-06-10 19:06:01	1	0	358	12	013501203023050131451320210610190601	1722320581	3501190401134528
2901152106101921320337	23	35019101120400110729	3501	2901	福州	15	2021-06-10 19:21:32	1	0	328	7	013501910112040011072920210610192132	45200205	9101110700066902
2901152106101927590347	23	35011949230101012289	3501	2901	福州	15	2021-06-10 19:28:00	1	0	359	7	013501194923010101228920210610192800	1722998306	3501190401390896
2901152106101933380350	23	35011950230602026630	3501	2901	福州	15	2021-06-10 19:33:38	1	0	312	8	013501195023060202663020210610193338	1788653188	3501190401554553
2901152106101956220380	23	35011922230600310294	3501	2901	福州	15	2021-06-10 19:56:23	1	0	437	10	013501192223060031029420210610195623	1668468321	3501190100140431
2901152106102006560393	23	35011938230501016066	3501	2901	福州	15	2021-06-10 20:06:56	1	0	812	7	013501193823050101606620210610200656	1750979240	3501190300841459
2901152106102036050416	22	35011628220300050896	3501	2901	福州	15	2021-06-10 20:36:05	1	0	343	7	013501162822030005089620210610203605	1640875610	3501170100068826
2901152106102040140420	23	35011829230600064449	3501	2901	福州	15	2021-06-10 20:40:14	1	0	344	3	013501182923060006444920210610204014	1662806085	3501180100128574
2901152106102048500427	23	51031757234300092844	3501	2901	福州	15	2021-06-10 20:48:50	1	0	327	7	015103175723430009284420210610204850	1665391760	5103194202003930
2901152106102051520431	23	35012035230501345352	3501	2901	福州	15	2021-06-10 20:51:52	1	0	312	13	013501203523050134535220210610205152	1767643927	3501200100091861
2901152106102053490432	23	11011201230000117354	3501	2901	福州	15	2021-06-10 20:53:49	1	0	359	7	011101120123000011735420210610205349	342420262	1101120174340834
2901152106102103060441	23	35011938230601541098	3501	2901	福州	15	2021-06-10 21:03:06	1	0	265	8	013501193823060154109820210610210306	1747187680	3501190300766502
2901152106102103190443	23	35011942230601738847	3501	2901	福州	15	2021-06-10 21:03:19	1	0	312	8	013501194223060173884720210610210319	1788656383	3501190401554374
2901152106102106340445	22	35011851221300000390	3501	2901	福州	15	2021-06-10 21:06:34	3	1	312	8	013501185122130000039020210610210634	1663656707	3501180100204246
2901152106102108050447	22	35019401110700005359	3501	2901	福州	15	2021-06-10 21:08:05	3	1	281	4	013501940111070000535920210610210805	59173164	3501160300117592
2901152106102108430448	23	35011927230500252554	3501	2901	福州	15	2021-06-10 21:08:43	1	0	327	11	013501192723050025255420210610210843	1653765615	3501190300330260
2901152106102135510467	23	35011813230100183250	3501	2901	福州	15	2021-06-10 21:35:52	1	0	281	11	013501181323010018325020210610213552	1661914816	3501180100041818
2901152106102138200470	23	35011952230501258794	3501	2901	福州	15	2021-06-10 21:38:20	1	0	375	3	013501195223050125879420210610213820	1722736936	3501190401258345
2901152106102227310502	23	35011950230602018327	3501	2901	福州	15	2021-06-10 22:27:31	1	0	312	8	013501195023060201832720210610222731	1789980798	3501200401618947
2901152106102239490511	23	35011925230600414634	3501	2901	福州	15	2021-06-10 22:39:49	1	0	390	7	013501192523060041463420210610223949	1672414126	3501190100236557
2901152106102327470535	23	35011952230501272863	3501	2901	福州	15	2021-06-10 23:27:47	1	0	312	13	013501195223050127286320210610232747	1766494386	3501200100001874
2901152106102348490543	23	35011952230501267509	3501	2901	福州	15	2021-06-10 23:48:49	1	0	344	11	013501195223050126750920210610234849	1723263207	3501190401391601
2901172106060642560012	23	35011951230501169448	3501	2901	福州	17	2021-06-06 06:42:56	1	0	297	10	013501195123050116944820210606064256	1751996744	3501190300903639
2901172106060644400015	23	35011952230501194671	3501	2901	福州	17	2021-06-06 06:44:40	1	0	344	10	013501195223050119467120210606064440	1723713579	3501190401437916
2901172106060647080017	23	35012035230501352808	3501	2901	福州	17	2021-06-06 06:47:08	1	0	375	10	013501203523050135280820210606064708	1767818621	3501200100117066
2901172106060745430050	23	35012046230602213244	3501	2901	福州	17	2021-06-06 07:45:43	1	0	297	5	013501204623060221324420210606074543	1753875824	3501200301067996
2901172106060755180054	23	35012030230501319635	3501	2901	福州	17	2021-06-06 07:55:18	1	0	360	10	013501203023050131963520210606075518	1721659527	3501190400969333
2901172106060808290004	23	35011841230100303401	3501	2901	福州	17	2021-06-06 08:08:29	1	0	282	5	013501184123010030340120210606080829	1663656388	3501180100203927
2901172106060816090009	23	35011952230501259549	3501	2901	福州	17	2021-06-06 08:16:09	1	0	297	10	013501195223050125954920210606081609	1690000320	3501190100640538
2901172106060818350012	23	35011928230601092721	3501	2901	福州	17	2021-06-06 08:18:35	1	0	344	10	013501192823060109272120210606081835	1714483352	3501190400709351
2901172106060836080025	23	35011935230100738774	3501	2901	福州	17	2021-06-06 08:36:08	1	0	281	5	013501193523010073877420210606083608	1693839011	3501190100878714
2901172106060841560033	22	35011620220300008973	3501	2901	福州	17	2021-06-06 08:41:56	1	0	437	13	013501162022030000897320210606084156	1628790502	9101150500050100
2901172106060851090039	23	35011935230100744350	3501	2901	福州	17	2021-06-06 08:51:09	1	0	281	11	013501193523010074435020210606085109	1659317958	3501190300671107
2901172106060904480047	23	35011928230601092921	3501	2901	福州	17	2021-06-06 09:04:48	1	0	328	10	013501192823060109292120210606090448	1678439487	3501190100461996
2901172106060905090048	22	35019301120400013366	3501	2901	福州	17	2021-06-06 09:05:09	1	0	328	5	013501930112040001336620210606090509	1628799429	9101150500059027
2901172106060939080076	23	35011735230100071845	3501	2901	福州	17	2021-06-06 09:39:08	1	0	329	5	013501173523010007184520210606093908	1630382513	9101150500107146
2901172106061001310091	22	35011538223600080096	3501	2901	福州	17	2021-06-06 10:01:31	1	0	328	10	013501153822360008009620210606100131	56624339	3501150300015606
2901172106061010220096	23	35011927230500270974	3501	2901	福州	17	2021-06-06 10:10:22	1	0	328	10	013501192723050027097420210606101022	1712825909	3501190400527539
2901172106061022010102	23	35011935230100726470	3501	2901	福州	17	2021-06-06 10:22:01	1	0	313	13	013501193523010072647020210606102201	1722755168	3501190401266997
2901172106061030340107	23	35012049230602279366	3501	2901	福州	17	2021-06-06 10:30:34	1	0	297	11	013501204923060227936620210606103034	1652794890	3501190300284305
2901172106061031360109	23	35011913230500044452	3501	2901	福州	17	2021-06-06 10:31:36	1	0	313	10	013501191323050004445220210606103136	1666368730	3501190100052470
2901172106061039230115	23	45012032230718448781	3501	2901	福州	17	2021-06-06 10:39:23	1	0	312	13	014501203223071844878120210606103923	1813555177	4501211001615849
2901172106061043520121	22	35011538223600076075	3501	2901	福州	17	2021-06-06 10:43:52	1	0	360	9	013501153822360007607520210606104352	56689765	3501150300029032
2901172106061044390122	23	35012046230602169769	3501	2901	福州	17	2021-06-06 10:44:39	1	0	282	11	013501204623060216976920210606104439	1789898103	3501200401652502
2901172106061046530123	23	35012035230501345447	3501	2901	福州	17	2021-06-06 10:46:53	3	0	281	12	013501203523050134544720210606104653	1767644690	3501200100092624
2901172106061055560125	23	35011925230600414959	3501	2901	福州	17	2021-06-06 10:55:56	1	0	297	11	013501192523060041495920210606105556	1650945286	3501190300155654
2901172106061124040144	23	35011925230600414131	3501	2901	福州	17	2021-06-06 11:24:04	1	0	328	10	013501192523060041413120210606112404	1669048755	3501190100162181
2901172106061126420145	23	35011928230600829431	3501	2901	福州	17	2021-06-06 11:26:42	1	0	328	5	013501192823060082943120210606112642	1681912839	3501190100507786
2901172106061152460160	23	35019101120400096915	3501	2901	福州	17	2021-06-06 11:52:46	1	0	312	11	013501910112040009691520210606115246	45253455	9101110700068741
2901172106061204370168	23	35011926230300082457	3501	2901	福州	17	2021-06-06 12:04:38	1	0	328	10	013501192623030008245720210606120438	1667820295	3501190100098873
2901172106061204500169	23	35011829230600079262	3501	2901	福州	17	2021-06-06 12:04:50	1	0	343	10	013501182923060007926220210606120450	1662598450	3501180100120541
2901172106061214330172	23	35012042230602107772	3501	2901	福州	17	2021-06-06 12:14:33	1	0	329	12	013501204223060210777220210606121433	1789989753	3501200401633807
2901172106061304290198	23	35011928230600898536	3501	2901	福州	17	2021-06-06 13:04:29	1	0	281	11	013501192823060089853620210606130429	1658229952	3501190300590661
2901172106061343560219	23	35011548230500062809	3501	2901	福州	17	2021-06-06 13:43:56	1	0	297	11	013501154823050006280920210606134356	1632234337	9101150500192174
2901172106061344070220	23	35011829230600064488	3501	2901	福州	17	2021-06-06 13:44:07	1	0	344	13	013501182923060006448820210606134407	1662806081	3501180100128570
2901172106061346460223	23	35011925230600575209	3501	2901	福州	17	2021-06-06 13:46:46	1	0	328	10	013501192523060057520920210606134646	1695043657	3501190500044841
2901172106061405560238	23	35011735230100069979	3501	2901	福州	17	2021-06-06 14:05:57	1	0	266	11	013501173523010006997920210606140557	141826870	3501170400078480
2901172106061406550239	22	35019303150100259784	3501	2901	福州	17	2021-06-06 14:06:55	1	0	359	9	013501930315010025978420210606140655	49710961	9101150200018397
2901172106061413490245	23	35011950230602016218	3501	2901	福州	17	2021-06-06 14:13:49	1	0	328	10	013501195023060201621820210606141349	1752056439	3501190300932739
2901172106061430410255	23	35011950230602016841	3501	2901	福州	17	2021-06-06 14:30:41	1	0	328	13	013501195023060201684120210606143041	64725196	3501190300942087
2901172106061439420257	23	35011927230500368010	3501	2901	福州	17	2021-06-06 14:39:42	1	0	281	5	013501192723050036801020210606143942	1672657096	3501190100259459
2901172106061501320268	23	35011925230600547309	3501	2901	福州	17	2021-06-06 15:01:32	1	0	328	13	013501192523060054730920210606150132	1654679298	3501190300457033
2901172106061502550271	23	35011546230500037088	3501	2901	福州	17	2021-06-06 15:02:55	1	0	313	10	013501154623050003708820210606150255	1632105716	9101150500189397
2901172106061509480275	22	35011808220100110584	3501	2901	福州	17	2021-06-06 15:09:49	1	0	297	13	013501180822010011058420210606150949	46750796	9101140800011249
2901172106061514210281	23	35011942230601867211	3501	2901	福州	17	2021-06-06 15:14:21	1	0	343	10	013501194223060186721120210606151421	1752981406	3501190300970601
2901172106061546210309	23	35011950230602012846	3501	2901	福州	17	2021-06-06 15:46:21	1	0	313	10	013501195023060201284620210606154621	1752064177	3501190300940477
2901172106061551080312	23	35011634230300131901	3501	2901	福州	17	2021-06-06 15:51:08	1	0	360	5	013501163423030013190120210606155108	1628801852	9101150500061450
2901172106061551520315	23	35011927230500683647	3501	2901	福州	17	2021-06-06 15:51:53	1	0	313	11	013501192723050068364720210606155153	1764841355	3501190100986232
2901172106061558580325	23	35011938230500887190	3501	2901	福州	17	2021-06-06 15:58:59	1	0	313	10	013501193823050088719020210606155859	1693840259	3501190100879962
2901172106061656430043	23	35012035230501371857	3501	2901	福州	17	2021-06-06 16:56:43	1	0	437	8	013501203523050137185720210606165643	1721568549	3501190400888313
2901172106061710020055	23	35011913230500059867	3501	2901	福州	17	2021-06-06 17:10:02	1	0	281	5	013501191323050005986720210606171002	1649581147	3501190300031784
2901172106061735060081	23	35011913230500051201	3501	2901	福州	17	2021-06-06 17:35:06	1	0	312	10	013501191323050005120120210606173506	146846170	3501190400364305
2901172106061747000087	23	35011935230100726386	3501	2901	福州	17	2021-06-06 17:47:00	1	0	281	11	013501193523010072638620210606174700	1686926031	3501190100603034
2901172106061758190101	23	35011927230500824887	3501	2901	福州	17	2021-06-06 17:58:19	1	0	297	11	013501192723050082488720210606175819	1676743892	3501190100374744
2901172106061819530109	23	43011940238502676768	3501	2901	福州	17	2021-06-06 18:19:54	1	0	406	9	014301194023850267676820210606181954	1327955156	4301194893142011
2901172106061820350112	23	35011841230100302341	3501	2901	福州	17	2021-06-06 18:20:35	1	0	266	12	013501184123010030234120210606182035	1667813255	3501190100091833
2901172106061844440124	23	35011913230500030591	3501	2901	福州	17	2021-06-06 18:44:44	1	0	281	5	013501191323050003059120210606184444	1668468188	3501190100140298
2901172106061921430143	23	35011745230300162487	3501	2901	福州	17	2021-06-06 19:21:43	1	0	281	11	013501174523030016248720210606192143	142544131	3501180400124132
2901172106062008040168	23	35011950230602005065	3501	2901	福州	17	2021-06-06 20:08:04	1	0	297	10	013501195023060200506520210606200804	1766639897	3501200100026375
2901172106062009320169	23	35012046230602178781	3501	2901	福州	17	2021-06-06 20:09:32	1	0	343	10	013501204623060217878120210606200932	1753861065	3501200301053237
2901172106062020070178	23	35011707230300059529	3501	2901	福州	17	2021-06-06 20:20:07	1	0	375	12	013501170723030005952920210606202007	141313126	3501170400003580
2901172106062024080179	23	35011938230601540986	3501	2901	福州	17	2021-06-06 20:24:09	1	0	250	12	013501193823060154098620210606202409	1751998894	3501190300905789
2901172106062058260199	23	35011611230500100283	3501	2901	福州	17	2021-06-06 20:58:26	1	0	313	10	013501161123050010028320210606205826	58498695	3501160300080498
2901172106062156050213	23	35011927230500615368	3501	2901	福州	17	2021-06-06 21:56:05	1	0	297	11	013501192723050061536820210606215605	1695161570	3501190500162754
[truncated: 498,001 more rows]
