# Supplementary material for: Expressway traffic flow prediction based on MF-TAN and STSA
Source: PLoS One. 2024 Feb 22;19(2):e0297296. doi: 10.1371/journal.pone.0297296 (PMC10883582; doi:10.1371/journal.pone.0297296)
Supplement: S2 File — t_etc_gantry.csv is the Road network topology data. (CSV) [file pone.0297296.s002.csv]

	id	gantry_id	flag_id	flag_index	flag_name	flag_plate	flag_type	road_way	toll_road_id	toll_section_id	en_node	ex_node	lat	lng	pile_num	is_virtual	status	is_deleted
0	1513871786741202945		350B19	1	尤溪新阳至尤溪闽湖		0	0		None	9303	9302	25.975306	118.01828	None	0	1	0
1	1513872281882984449		350B18	1	尤溪闽湖至华口枢纽		0	0		None	9302	X931	25.958036	118.112114	None	0	1	0
2	1513872762474725377		34040F	1	尤溪至延平塔前		0	0		None	6502	6303	26.318909	118.26189	None	0	1	0
4	1513873953967439873		340B19	1	尤溪闽湖至尤溪新阳		0	1		None	9302	9303	25.981323	118.013275	None	0	1	0
5	1513875483885961218		340B18	1	华口枢纽至尤溪闽湖		0	0		None	X931	9302	25.958157	118.11219	None	0	1	0
6	1513876113954308098		350B1B	1	大田广平至大田奇韬		0	0		None	9305		26.051216	117.7896	None	0	1	0
7	1513876479496290306		350B1A	1	大田奇韬至尤溪新阳		0	0		None		9303	26.006447	117.90523	None	0	1	0
8	1513877862102466561		340B1A	1	尤溪新阳至大田奇韬		0	1		None	9303		26.006638	117.905174	None	0	1	0
9	1513878214734381057		340B1B	1	大田奇韬至大田广平		0	1		None		9305	26.050129	117.79804	None	0	1	0
10	1410500568330223618	G000335001000110010	360101	1	京台闽浙至官路	G3 1553A-1	1	0	G3	None	8701	8709	28.213213	118.52467	AK1550+010	0	1	0
12	1410500552282816513	G000335001000120010	370101	1	官路至京台闽浙	G3 1543B-1	2	1	G3	None	8709	8701	28.201073	118.53063	BK1551+350	0	1	0
14	1410500552303788033	G000335001000210010	340101	1	官路至仙阳	G3 1572A	0	0	G3	None	8709	8702	28.058706	118.522804	AK1571+852	0	1	0
15	1410500552320565250	G000335001000220010	350101	1	仙阳至官路	G3 1553B	0	1	G3	None	8702	8709	28.057837	118.52208	BK1571+965	0	1	0
16	1410500552345731073	G000335001000310010	340103	1	仙阳至浦城	G3 1590A	0	0	G3	None	8702	8703	27.91981	118.50866	AK1588+560	0	1	0
17	1410500552362508289	G000335001000320010	350103	1	浦城至仙阳	G3 1572B	0	1	G3	None	8703	8702	27.919134	118.50878	BK1588+600	0	1	0
18	1410500569005506561	G000335001000410010	340105	1	浦城至十里排枢纽	G3 1593A	0	0	G3	None	8703	X320	27.892813	118.51361	AK1591+568	0	1	0
19	1410500552383479809	G000335001000420010	350105	1	十里排枢纽至浦城	G3 1590B	0	1	G3	None	X320	8703	27.892492	118.51387	BK1591+600	0	1	0
20	1410500567633969154	G000335001000510010	340107	1	十里排枢纽至临江	G3 1603A	0	0	G3	None	X320	8704	27.813906	118.46713	AK1602+252	0	1	0
21	1410500568078565377	G000335001000520010	350107	1	临江至十里排枢纽	G3 1592B	0	1	G3	None	8704	X320	27.812843	118.46481	BK1602+455	0	1	0
22	1410500555755700225	G000335001000610010	340109	1	临江至石陂	G3 1617A	0	0	G3	None	8704	8705	27.804281	118.44707	AK1604+505	0	1	0
23	1410500555772477442	G000335001000620010	350109	1	石陂至临江	G3 1603B	0	1	G3	None	8705	8704	27.803778	118.44657	BK1604+552	0	1	0
24	1410500555793448962	G000335001000710010	34010B	1	石陂至五夫	G3 1644A	0	0	G3	None	8705	5101	27.709324	118.367584	AK1618+920	0	1	0
25	1410500555810226178	G000335001000720010	35010B	1	五夫至石陂	G3 1617B	0	1	G3	None	5101	8705	27.708553	118.367256	BK1618+953	0	1	0
26	1410500555827003393	G000335001000810010	34010D	1	五夫至兴田枢纽	G3 1663A	0	0	G3	None	5101	X42A	27.585133	118.21031	AK1645+578	0	1	0
27	1410500555847974913	G000335001000820010	35010D	1	兴田枢纽至五夫	G3 1644B	0	1	G3	None	X42A	5101	27.584642	118.210045	BK1645+615	0	1	0
28	1410500561774526466	G000335001000910010	34071D	1	兴田枢纽至兴田	G1514 233A	0	0	G1514	None	X42A	5102	27.505594	118.053314	AK231+604	0	1	0
29	1410500561791303681	G000335001000920010	35071D	1	兴田至兴田枢纽	G1514 229B	0	1	G1514	None	5102	X42A	27.506428	118.05131	BK231+786	0	1	0
30	1410500555868946434	G000335001001010010	34010F	1	兴田枢纽至松柏枢纽	G3 1668A	0	0	G3	None	X42A	X360	27.462969	118.066574	AK1667+000	0	1	0
31	1410500562617581569	G000335001001020010	35010F	1	松柏枢纽至兴田枢纽	G3 1663B	0	1	G3	None	X360	X42A	27.457481	118.06699	BK1667+570	0	1	0
32	1410500555885723649	G000335001001110010	340111	1	松柏枢纽至南平北	G3 1671A	0	0	G3	None	X360	5110	27.43652	118.069824	AK1670+023	0	1	0
33	1410500555902500865	G000335001001120010	350111	1	南平北至松柏枢纽	G3 1668B	0	1	G3	None	5110	X360	27.424095	118.06494	BK1670+300	0	1	0
34	1410500555923472386	G000335001001210010	340113	1	南平北至南平	G3 1678A	0	0	G3	None	5110	5109	27.38347	118.06189	AK1676+105	0	1	0
35	1410500555944443905	G000335001001220010	350113	1	南平至南平北	G3 1671B	0	1	G3	None	5109	5110	27.3821	118.062126	BK1676+217	0	1	0
36	1410500555961221121	G000335001001310010	340115	1	南平至南平建阳	G3 1686A	0	0	G3	None	5109	5111	27.343414	118.058075	AK1680+765	0	1	0
37	1410500555977998337	G000335001001320010	350115	1	南平建阳至南平	G3 1678B	0	1	G3	None	5111	5109	27.34279	118.057915	BK1680+795	0	1	0
38	1410500555994775554	G000335001001510010	340117	1	南平建阳至南平南	G3 1695A	0	0	G3	None	5111	5104	27.259161	118.11033	AK1692+400	0	1	0
39	1410500556015747074	G000335001001520010	350117	1	南平南至南平建阳	G3 1686B	0	1	G3	None	5104	5111	27.258621	118.11075	BK1692+430	0	1	0
40	1410500556032524289	G000335001001610010	340119	1	南平南至徐墩	G3 1705A	0	0	G3	None	5104	6306	27.221937	118.13581	AK1697+432	0	1	0
41	1410500556049301505	G000335001001620010	350119	1	徐墩至南平南	G3 1695B	0	1	G3	None	6306	5104	27.221794	118.13653	BK1697+500	0	1	0
42	1410500556066078721	G000335001001710010	34011B	1	徐墩至建瓯	G3 1729A	0	0	G3	None	6306	6307	27.158876	118.20022	AK1707+583	0	1	0
43	1410500556087050241	G000335001001720010	35011B	1	建瓯至徐墩	G3 1705B	0	1	G3	None	6307	6306	27.158792	118.200806	BK1707+633	0	1	0
44	1410500557001408514	G000335001001910010	340315	1	建瓯至南雅	G25 2886A	0	0	G25	None	6307	6308	26.95973	118.340836	AK2873+500	0	1	0
45	1410500557018185730	G000335001001920010	350315	1	南雅至建瓯	G25 2862B	0	1	G25	None	6308	6307	26.958534	118.34057	BK2873+600	0	1	0
46	1410500568376360962	G000335001002010010	340313	1	南雅至大横	G25 2897A	0	0	G25	None	6308	6309	26.834293	118.309006	AK2888+660	0	1	0
47	1410500556984631298	G000335001002020010	350313	1	大横至南雅	G25 2886B	0	1	G25	None	6309	6308	26.833897	118.30907	BK2888+700	0	1	0
48	1410500556946882562	G000335001002110010	340311	1	大横至延平北	G25 2911A	0	0	G25	None	6309	6310	26.74971	118.24196	AK2901+286	0	1	0
49	1410500556963659777	G000335001002120010	350311	1	延平北至大横	G25 2897B	0	1	G25	None	6310	6309	26.749039	118.24235	BK2901+317	0	1	0
50	1410500556103827458	G000335002000110010	34011D	1	建瓯至建瓯小桥	G3 1744A	0	0	G3	None	6307	8608	26.975727	118.421715	AK1742+120	0	1	0
51	1410500556120604673	G000335002000120010	35011D	1	建瓯小桥至建瓯	G3 1729B	0	1	G3	None	8608	6307	26.97506	118.42191	BK1742+200	0	1	0
52	1410500562638553090	G000335002000210010	34011F	1	建瓯小桥至建瓯迪口	G3 1769A	0	0	G3	None	8608	8609	26.942478	118.41642	AK1746+020	0	1	0
53	1410500556137381890	G000335002000220010	35011F	1	建瓯迪口至建瓯小桥	G3 1744B	0	1	G3	None	8609	8608	26.942259	118.41645	BK1746+050	0	1	0
54	1410500556154159105	G000335002000310010	340121	1	建瓯迪口至中洋枢纽	G3 1785A	0	0	G3	None	8609	X850	26.720568	118.48797	AK1773+900	0	1	0
55	1410500565293547522	G000335002000320010	350121	1	中洋枢纽至建瓯迪口	G3 1769B	0	1	G3	None	X850	8609	26.719976	118.48858	BK1773+976	0	1	0
56	1410500556170936322	G000335003000110010	340123	1	中洋枢纽至古田凤都	G3 1797A	0	0	G3	None	X850	2201	26.612839	118.633675	AK1796+650	0	1	0
57	1410500556187713538	G000335003000120010	350123	1	古田凤都至中洋枢纽	G3 1785B	0	1	G3	None	2201	X850	26.612877	118.63384	BK1796+680	0	1	0
58	1410500556204490754	G000335003000210010	340125	1	古田凤都至宁德古田	G3 1811A	0	0	G3	None	2201	2202	26.560139	118.73928	AK1810+820	0	1	0
59	1410500556221267969	G000335003000220010	350125	1	宁德古田至古田凤都	G3 1797B	0	1	G3	None	2202	2201	26.56019	118.740105	BK1810+850	0	1	0
60	1410500556238045185	G000335003000310010	340127	1	宁德古田至排头枢纽	G3 1818A	0	0	G3	None	2202	X740	26.553804	118.75173	AK1813+110	0	1	0
61	1410500556254822402	G000335003000320010	350127	1	排头枢纽至宁德古田	G3 1811B	0	1	G3	None	X740	2202	26.553728	118.75213	BK1813+140	0	1	0
62	1410500556275793922	G000335004000110010	340129	1	排头枢纽至闽清东桥	G3 1841A	0	0	G3	None	X740	6801	26.385197	118.90782	AK1735+300	0	1	0
63	1410500556443566081	G000335004000120010	350129	1	闽清东桥至排头枢纽	G3 1818B	0	1	G3	None	6801	X740	26.385328	118.90856	BK1735+350	0	1	0
64	1410500556468731906	G000335004000210010	34012B	1	闽清东桥至闽侯洋里	G3 1845A	0	0	G3	None	6801	6802	26.368282	118.93314	AK1843+450	0	1	0
65	1410500556485509122	G000335004000220010	35012B	1	闽侯洋里至闽清东桥	G3 1841B	0	1	G3	None	6802	6801	26.368048	118.93349	BK1843+400	0	1	0
66	1410500562659524609	G000335004000310010	34012D	1	闽侯洋里至闽侯大湖	G3 1857A	0	0	G3	None	6802	6803	26.34433	118.95988	AK1846+950	0	1	0
67	1410500556506480642	G000335004000320010	35012D	1	闽侯大湖至闽侯洋里	G3 1845B	0	1	G3	None	6803	6802	26.343988	118.96029	BK1847+000	0	1	0
68	1410500556527452162	G000335004000410010	34012F	1	闽侯大湖至闽侯白沙	G3 1867A	0	0	G3	None	6803	6804	26.268023	119.038506	AK1859+250	0	1	0
69	1410500556544229377	G000335004000420010	35012F	1	闽侯白沙至闽侯大湖	G3 1857B	0	1	G3	None	6804	6803	26.268042	119.03905	BK1859+200	0	1	0
70	1410500556561006593	G000335004000510010	340131	1	闽侯白沙至闽侯甘蔗	G3 1879A	0	0	G3	None	6804	6805	26.172705	119.180145	AK1878+350	0	1	0
71	1410500556581978114	G000335004000520010	350131	1	闽侯甘蔗至闽侯白沙	G3 1867B	0	1	G3	None	6805	6804	26.17242	119.18052	BK1878+300	0	1	0
72	1410500556598755330	G000335004000610010	340133	1	闽侯甘蔗’至荆溪枢纽	G3 1885A	0	0	G3	None	X73O	X720	26.157133	119.17444	AK1880+450	0	1	0
73	1410500557559250945	G000335004000620010	350133	1	荆溪枢纽至闽侯甘蔗’	G3 1879B	0	1	G3	None	X720	X73O	26.157043	119.17453	BK1880+500	0	1	0
74	1410500569932447746	G000335004000710010	340135	1	闽侯甘蔗’至闽侯甘蔗	/	0	0	G3	None	X73O	6805	26.161129	119.18438	闽侯甘蔗收费站出口	1	0	0
75	1410500569945030658	G000335004000720010	350135	1	闽侯甘蔗至闽侯甘蔗’	/	0	1	G3	None	6805	X73O	26.161177	119.18417	闽侯甘蔗收费站入口	1	0	0
76	1410500557596999682	G000335005000110010	340137	1	前塘枢纽至长乐滨海	G3 4A	0	0	G3	None	X940	6606	25.848265	119.5144	AK2+800	0	1	0
77	1410500557617971201	G000335005000120010	350137	1	长乐滨海至前塘枢纽	G3 0B	0	1	G3	None	6606	X940	25.847923	119.515205	BK2+880	0	1	0
78	1410500557634748417	G000335005000210010	340139	1	长乐滨海至长乐松下	G3 18A	0	0	G3	None	6606	6607	25.73587	119.58339	AK18+040	0	1	0
79	1410500565398405122	G000335005000220010	350139	1	长乐松下至长乐滨海	G3 4B	0	1	G3	None	6607	6606	25.735838	119.583626	BK18+110	0	0	0
80	1410500570427375618	G000335005000310010	34013A	1	长乐松下至京台线长乐	/	0	0	G3	None	6607	6608	25.727043	119.589455	京台线长乐收费站出口代收	1	1	0
81	1410500570444152834	G000335005000320010	35013A	1	京台长乐至长乐松下	/	0	1	G3		6608	6607	25.727266	119.58976	京台线长乐收费站入口代收	1	1	0
82	1410500571220099074	G001135001000110010	340F1D	1	促进枢纽至南安石井西	/	0	0	S11		X933	4609	24.635798	118.39859	南安石井西出口代收	1	1	0
83	1410500571232681985	G001135001000120010	350F1D	1	南安石井西至促进枢纽	/	0	1	S11		4609	X933	24.635588	118.399055	南安石井西入口代收	1	1	0
84	1410500571190738946	G001135001000210010	340F1B	1	晋江东石至促进枢纽	S11 157A	0	0	S11		4608	X933	24.65074	118.478485	AK150+107	0	1	0
85	1410500571203321858	G001135001000220010	350F1B	1	促进枢纽至晋江东石	S11 149B	0	1	S11		X933	4608	24.650352	118.478195	BK150+117	0	1	0
86	1410500571152990209	G001135001000510010	340F19	1	晋江永和至晋江东石	S11 149A	0	0	S11		4607	4608	24.673178	118.52907	AK147+177	0	1	0
87	1410500571173961730	G001135001000520010	350F19	1	晋江东石至晋江永和	S11 140B	0	1	S11		4608	4607	24.673037	118.52911	BK149+237	0	1	0
88	1410500571123630082	G001135001000610010	340F17	1	福田枢纽至晋江永和	S11 140A	0	0	S11		X934	4607	24.676994	118.56272	AK141+169	0	1	0
89	1410500571140407298	G001135001000620010	350F17	1	晋江永和至福田枢纽	S11 138B	0	1	S11		4607	X934	24.679064	118.565475	BK141+174	0	0	0
90	1410500562403672066	G001535001000110010	360201	1	沈海闽浙至福鼎北	G15 1850A-1	1	0	G15	None	2101	2107	27.411764	120.25118	AK1845+500	0	1	0
92	1410500561975853057	G001535001000210010	340201	1	邦福枢纽至福鼎	G15 1859A	0	0	G15	None	X960	2102	27.335503	120.223526	AK1852+800	0	1	0
93	1410500561992630273	G001535001000220010	350201	1	福鼎至邦福枢纽	G15 1850B	0	1	G15	None	2102	X960	27.334871	120.22389	BK1852+830	0	1	0
94	1410500568439275522	G001535001000310010	340203	1	福鼎至八尺门	G15 1866A	0	0	G15	None	2102	2103	27.291664	120.22146	AK1859+920	0	1	0
95	1410500563171229698	G001535001000320010	350203	1	八尺门至福鼎	G15 1859B	0	1	G15	None	2103	2102	27.291145	120.221565	BK1859+950	0	1	0
96	1410500557655719937	G001535001000410010	340205	1	坑门里枢纽至太姥山	G15 1883A	0	0	G15		XX01	2104	27.116934	120.247086	AK1881+720	0	1	0
97	1410500557672497154	G001535001000420010	350205	1	太姥山至坑门里枢纽	G15 1866B	0	1	G15		2104	XX01	27.116158	120.24718	BK1881+800	0	1	0
98	1410500557689274370	G001535001000510010	340207	1	太姥山至柏洋	G15 1890A	0	0	G15	None	2104	2105	27.05717	120.23929	AK1889+000	0	1	0
99	1410500557710245890	G001535001000520010	350207	1	柏洋至太姥山	G15 1883B	0	1	G15	None	2105	2104	27.05673	120.23929	BK1889+030	0	1	0
100	1410500557727023106	G001535001000610010	340209	1	柏洋至牙城	G15 1898A	0	0	G15	None	2105	2301	27.046835	120.230484	AK1890+500	0	1	0
101	1410500557743800322	G001535001000620010	350209	1	牙城至柏洋	G15 1890B	0	1	G15	None	2301	2105	27.045881	120.22994	BK1890+576	0	1	0
102	1410500557764771842	G001535001000710010	34020B	1	牙城至三沙	G15 1910A	0	0	G15	None	2301	2302	26.931683	120.119965	AK1909+480	0	1	0
103	1410500557781549057	G001535001000720010	35020B	1	三沙至牙城	G15 1898B	0	1	G15	None	2302	2301	26.931543	120.11921	BK1909+550	0	1	0
104	1410500565029306370	G001535001000810010	34020D	1	三沙至霞浦	G15 1922A	0	0	G15	None	2302	2303	26.9258	120.10478	AK1911+170	0	1	0
105	1410500557802520578	G001535001000820010	35020D	1	霞浦至三沙	G15 1910B	0	1	G15	None	2303	2302	26.925016	120.104706	BK1911+200	0	1	0
106	1410500557823492097	G001535001000910010	34020F	1	霞浦至盐田	G15 1937A	0	0	G15	None	2303	2304	26.854738	119.8851	AK1936+370	0	1	0
107	1410500557840269313	G001535001000920010	35020F	1	盐田至霞浦	G15 1922B	0	1	G15	None	2304	2303	26.85465	119.88463	BK1936+400	0	1	0
108	1410500557861240833	G001535001001010010	340211	1	盐田至湾坞枢纽	G15 1953A	0	0	G15	None	2304	X03A	26.854273	119.8712	AK1937+770	0	1	0
109	1410500568460247042	G001535001001020010	350211	1	湾坞枢纽至盐田	G15 1937B	0	1	G15	None	X03A	2304	26.853802	119.87067	BK1937+800	0	1	0
110	1410500569961807873	G001535001001110010	340215	1	湾坞枢纽至湾坞	/	0	0	G15	None	X03A	2507	26.830576	119.722755	湾坞收费站出口	1	1	0
111	1410500569982779394	G001535001001120010	350215	1	湾坞至湾坞枢纽	/	0	1	G15	None	2507	X03A	26.830725	119.72294	湾坞收费站入口	1	1	0
112	1410500570309935105	G001535001001210010	340705	1	福安枢纽至福安	/	0	0	G1514	None	X340	2501	27.062784	119.66705	福安收费站出口	1	1	0
113	1410500570293157889	G001535001001220010	350705	1	福安至福安枢纽	/	0	1	G1514	None	2501	X340	27.062296	119.667244	福安收费站入口	1	1	0
114	1410500565603926017	G001535001001310010	340703	1	赛岐至福安枢纽	G1514 31A	0	0	G1514	None	2502	X340	26.980488	119.69339	AK20+660	0	1	0
115	1410500565587148801	G001535001001320010	350703	1	福安枢纽至赛岐	G1514 19B	0	1	G1514	None	X340	2502	26.98064	119.69317	BK20+630	0	1	0
116	1410500550911279106	G001535001001410010	340701	1	湾坞枢纽至赛岐	G1514 19A	0	0	G1514	None	X03A	2502	26.960289	119.685875	AK1+150	0	1	0
117	1410500550932250626	G001535001001420010	350701	1	赛岐至湾坞枢纽	G1514 0B	0	1	G1514	None	2502	X03A	26.963572	119.68676	BK1+180	0	1	0
118	1410500557878018050	G001535001001510010	340217	1	湾坞枢纽至下白石	G15 1958A	0	0	G15	None	X03A	2503	26.832903	119.71796	AK1954+028	0	1	0
119	1410500557903183873	G001535001001520010	350217	1	下白石至湾坞枢纽	G15 1953B	0	1	G15	None	2503	X03A	26.832655	119.71756	BK1954+058	0	1	0
120	1410500557924155394	G001535001001610010	340219	1	下白石至宁德汽车城	G15 1966A	0	0	G15	None	2503	2512	26.792177	119.608864	AK1966+270	0	1	0
121	1410500565381627906	G001535001001620010	350219	1	宁德汽车城至下白石	G15 1958B	0	1	G15	None	2512	2503	26.791931	119.60821	BK1966+300	0	1	0
122	1410500557940932610	G001535001001710010	34021B	1	宁德汽车城至宁德北	G15 1974A	0	0	G15	None	2512	2504	26.729069	119.57919	AK1974+210	0	1	0
123	1410500557966098433	G001535001001720010	35021B	1	宁德北至宁德汽车城	G15 1966B	0	1	G15	None	2504	2512	26.728601	119.57934	BK1974+240	0	1	0
124	1410500557982875649	G001535001001810010	34021D	1	宁德北至增坂枢纽	G15 1976A	0	0	G15	None	2504	X840	26.720207	119.57826	AK1975+180	0	0	0
125	1410500557999652866	G001535001001820010	35021D	1	增坂枢纽至宁德北	G15 1974B	0	1	G15	None	X840	2504	26.716553	119.57686	BK1975+600	0	1	0
126	1410500558020624386	G001535001001910010	34021F	1	增坂枢纽至井上枢纽	G15 1979A	0	0	G15	None	X840	X890	26.704561	119.566055	AK1977+320	0	1	0
127	1410500558037401601	G001535001001920010	35021F	1	井上枢纽至增坂枢纽	G15 1976B	0	1	G15	None	X890	X840	26.70254	119.56405	BK1977+600	0	1	0
128	1410500558054178817	G001535001002010010	340221	1	井上枢纽至宁德南	G15 1985A	0	0	G15	None	X890	2505	26.643326	119.54829	AK1984+800	0	1	0
129	1410500558075150338	G001535001002020010	350221	1	宁德南至井上枢纽	G15 1979B	0	1	G15	None	2505	X890	26.64236	119.54839	BK1984+830	0	0	0
130	1410500564614070273	G001535001002110010	340202	1	福鼎北至邦福枢纽	G15 1850A	0	0	G15	None	2107	X960	27.388054	120.23726	AK1849+500	0	1	0
131	1410500564630847490	G001535001002120010	350202	1	邦福枢纽至福鼎北	G15 1849B	0	1	G15	None	X960	2107	27.386675	120.23654	BK1849+600	0	1	0
132	1410500565620703234	G001535001002220010	370201	1	福鼎北至沈海闽浙	G15 1843B-1	2	1	G15	None	2107	2101	27.406399	120.246155	BK1846+900	0	1	0
134	1410500570880360450	G001535001002310010	340204	1	八尺门至坑门里枢纽	G15 1871A	0	0	G15		2103	XX01	27.224548	120.25805	AK1866+840	0	1	0
135	1410500570901331970	G001535001002320010	350204	1	坑门里枢纽至八尺门	G15 1866B	0	1	G15		XX01	2103	27.226635	120.257675	BK1866+870	0	0	0
136	1410500568548327425	G001535002000210010	340223	1	宁德南至飞鸾	G15 1994A	0	0	G15	None	2505	2506	26.631489	119.549324	AK1986+120	0	1	0
137	1410500558100316161	G001535002000220010	350223	1	飞鸾至宁德南	G15 1985B	0	1	G15	None	2506	2505	26.630882	119.54956	BK1986+150	0	1	0
138	1410500558121287681	G001535002000310010	340225	1	飞鸾至罗源	G15 2004A	0	0	G15	None	2506	2701	26.51247	119.557	AK2004+300	0	1	0
139	1410500565259993090	G001535002000320010	350225	1	罗源至飞鸾	G15 1994B	0	1	G15	None	2701	2506	26.510681	119.55689	BK2004+472	0	1	0
140	1410500558138064897	G001535002000510010	340227	1	罗源至水古	G15 2012A	0	0	G15	None	2701	2702	26.474102	119.5052	AK2011+856	0	1	0
141	1410500558154842114	G001535002000520010	350227	1	水古至罗源	G15 2004B	0	1	G15	None	2702	2701	26.473469	119.5048	BK2011+888	0	1	0
142	1410500558175813634	G001535002000610010	340229	1	水古至丹阳	G15 2026A	0	0	G15	None	2702	2703	26.459122	119.5	AK2013+688	0	1	0
143	1410500562441420802	G001535002000620010	350229	1	丹阳至水古	G15 2012B	0	1	G15	None	2703	2702	26.458118	119.50016	BK2013+805	0	1	0
144	1410500558192590849	G001535003000210010	34022B	1	丹阳至洋门枢纽	G15 2033A	0	0	G15	None	2703	X050	26.341974	119.50322	AK2028+000	0	1	0
145	1410500558209368066	G001535003000220010	35022B	1	洋门枢纽至丹阳	G15 2026B	0	1	G15	None	X050	2703	26.341682	119.50358	BK2027+950	0	1	0
146	1410500558230339585	G001535003000310010	34022D	1	洋门枢纽至连江	G15 2041A	0	0	G15	None	X050	2704	26.238949	119.54877	AK2038+400	0	1	0
147	1410500558247116801	G001535003000320010	35022D	1	连江至洋门枢纽	G15 2033B	0	1	G15	None	2704	X050	26.238455	119.54895	BK2038+450	0	1	0
148	1410500565012529154	G001535003000410010	34022F	1	连江至琯头	G15 2052A	0	0	G15	None	2704	2705	26.216154	119.55626	AK2043+150	0	1	0
149	1410500558263894017	G001535003000420010	35022F	1	琯头至连江	G15 2041B	0	1	G15	None	2705	2704	26.215422	119.55637	BK2043+100	0	1	0
150	1410500567503945730	G001535003000510010	340231	1	琯头至马尾亭江	G15 2062A	0	0	G15	None	2705	2715	26.118416	119.538956	AK2054+850	0	1	0
151	1410500558289059842	G001535003000520010	350231	1	马尾亭江至琯头	G15 2052B	0	1	G15	None	2715	2705	26.11821	119.53894	BK2054+800	0	1	0
152	1410500568569298945	G001535003000610010	340233	1	马尾至马宅顶枢纽	G15 2073A	0	0	G15	None	2706	X07A	25.980383	119.48132	AK2073+200	0	1	0
153	1410500558314225666	G001535003000620010	350233	1	马宅顶枢纽至马尾	G15 2070B	0	1	G15	None	X07A	2706	25.980333	119.481705	BK2073+000	0	1	0
154	1410500558339391490	G001535003000710010	340235	1	马宅顶枢纽至营前	G15 2075A	0	0	G15	None	X07A	2707	25.971395	119.487335	AK2075+500	0	1	0
155	1410500558360363009	G001535003000720010	350235	1	营前至马宅顶枢纽	G15 2073B	0	1	G15	None	2707	X07A	25.974422	119.48924	BK2075+450	0	1	0
156	1410500558385528834	G001535003000810010	340237	1	营前至黄石枢纽	G15 2083A	0	0	G15	None	2707	X08A	25.942139	119.42074	AK2082+414	0	1	0
157	1410500558410694658	G001535003000820010	350237	1	黄石枢纽至营前	G15 2075B	0	1	G15	None	X08A	2707	25.941868	119.418396	BK2082+604	0	1	0
158	1410500567571054593	G001535003000910010	340232	1	马尾亭江至马尾	G15 2070A	0	0	G15	None	2715	2706	26.04264	119.49733	AK2064+570	0	1	0
159	1410500567592026113	G001535003000920010	350232	1	马尾至马尾亭江	G15 2062B	0	1	G15	None	2706	2715	26.04191	119.49711	BK2064+600	0	1	0
160	1410500569584320513	G001535005000110010	341601	1	福州至黄石枢纽	/	0	0	S51	None	2901	X08A	25.949406	119.40951	福州收费站入口	1	1	0
161	1410500570377043970	G001535005000120010	351601	1	黄石枢纽至福州	/	0	1	S51	None	X08A	2901	25.9491740	119.4099081	福州收费站出口	1	1	0
162	1410500558431666177	G001535005000310010	340239	1	黄石枢纽至兰圃	G15 2086A	0	0	G15	None	X08A	2902	25.926706	119.39329	AK2085+800	0	1	0
163	1410500565100609538	G001535005000320010	350239	1	兰圃至黄石枢纽	G15 2083B	0	1	G15	None	2902	X08A	25.927917	119.39525	BK2085+560	0	1	0
164	1410500558452637697	G001535005000410010	34023B	1	兰圃至青口枢纽	G15 2089A	0	0	G15	None	2902	X41A	25.90958	119.38808	AK2087+896	0	1	0
165	1410500558473609217	G001535005000420010	35023B	1	青口枢纽至兰圃	G15 2086B	0	1	G15	None	X41A	2902	25.90906	119.38821	BK2087+946	0	1	0
166	1410500565067055106	G001535005000510010	34023D	1	青口枢纽至南沈并线	G15 2103A	0	0	G15	None	X41A	X180	25.874065	119.36217	AK2092+790	0	1	0
167	1410500558498775042	G001535005000520010	35023D	1	南沈并线至青口枢纽	G15 2089B	0	1	G15	None	X180	X41A	25.87342	119.361145	BK2092+840	0	1	0
168	1410500567831101442	G001535005000610010	34023F	1	南沈并线至福清镜洋	G15 2105A	0	0	G15	None	X180	2905	25.805403	119.30987	AK2103+076	0	1	0
169	1410500558528135170	G001535005000620010	35023F	1	福清镜洋至南沈并线	G15 2103B	0	1	G15	None	2905	X180	25.804396	119.30999	BK2103+176	0	1	0
170	1410500564031062018	G001535005000710010	340241	1	福清镜洋至宏路	G15 2111A	0	0	G15	None	2905	2903	25.775066	119.300186	AK2106+570	0	1	0
171	1410500564047839234	G001535005000720010	350241	1	宏路至福清镜洋	G15 2105B	0	1	G15	None	2903	2905	25.774143	119.30024	BK2106+620	0	1	0
172	1410500563208978433	G001535005000810010	340243	1	宏路至渔溪	G15 2130A	0	0	G15	None	2903	2904	25.664837	119.29881	AK2119+250	0	1	0
173	1410500563225755650	G001535005000820010	350243	1	渔溪至宏路	G15 2111B	0	1	G15	None	2904	2903	25.664291	119.298706	BK2119+300	0	1	0
174	1410500563242532866	G001535005000910010	340245	1	渔溪至港后枢纽	G15 2144A	0	0	G15	None	2904	X790	25.533413	119.258865	AK2132+670	0	1	0
175	1410500563259310081	G001535005000920010	350245	1	港后枢纽至渔溪	G15 2130B	0	1	G15	None	X790	2904	25.532469	119.25898	BK2132+700	0	1	0
176	1410500563280281601	G001535005001010010	340247	1	港后枢纽至涵江	G15 2148A	0	0	G15	None	X790	3101	25.456312	119.16894	AK2148+500	0	1	0
177	1410500563297058818	G001535005001020010	350247	1	涵江至港后枢纽	G15 2144B	0	1	G15	None	3101	X790	25.455706	119.16835	BK2148+550	0	1	0
178	1410500563313836033	G001535005001110010	340249	1	涵江至三江口枢纽	G15 2157A	0	0	G15	None	3101	X800	25.445946	119.15016	AK2150+720	0	1	0
179	1410500562823102466	G001535005001120010	350249	1	三江口枢纽至涵江	G15 2148B	0	1	G15	None	X800	3101	25.445618	119.14987	BK2150+750	0	1	0
180	1410500563334807553	G001535005001210010	34024B	1	三江口枢纽至莆田	G15 2161A	0	0	G15	None	X800	3102	25.395481	119.0867	AK2160+100	0	1	0
181	1410500563351584769	G001535005001220010	35024B	1	莆田至三江口枢纽	G15 2157B	0	1	G15	None	3102	X800	25.391222	119.08326	BK2160+150	0	1	0
182	1410500563368361986	G001535005001310010	34024D	1	莆田至西埔枢纽	G15 2166A	0	0	G15	None	3102	X0B0	25.368038	119.0667	AK2163+250	0	1	0
183	1410500563385139201	G001535005001320010	35024D	1	西埔枢纽至莆田	G15 2161B	0	1	G15	None	X0B0	3102	25.366692	119.06608	BK2163+350	0	1	0
184	1410500563401916417	G001535005001410010	34024F	1	西埔枢纽至仙游枫亭	G15 2186A	0	0	G15	None	X0B0	3103	25.29589	118.97571	AK2176+500	0	1	0
185	1410500565360656385	G001535005001420010	35024F	1	仙游枫亭至西埔枢纽	G15 2166B	0	1	G15	None	3103	X0B0	25.296045	118.97444	BK2176+600	0	1	0
186	1410500563418693634	G001535005001510010	340251	1	仙游枫亭至泉港	G15 2194A	0	0	G15	None	3103	3104	25.253057	118.87992	AK2187+700	0	1	0
187	1410500568103731202	G001535005001520010	350251	1	泉港至仙游枫亭	G15 2186B	0	1	G15	None	3104	3103	25.252533	118.8798	BK2187+750	0	1	0
188	1410500563435470850	G001535005001710010	340253	1	泉港至驿坂	G15 2205A	0	0	G15	None	3104	3105	25.127659	118.82319	AK2203+450	0	1	0
189	1410500563452248065	G001535005001720010	350253	1	驿坂至泉港	G15 2194B	0	1	G15	None	3105	3104	25.126911	118.82303	BK2203+500	0	1	0
190	1410500565188689921	G001535005001810010	340255	1	驿坂至惠安	G15 2221A	0	0	G15	None	3105	3106	25.108622	118.80246	AK2206+500	0	1	0
191	1410500563469025282	G001535005001820010	350255	1	惠安至驿坂	G15 2205B	0	1	G15	None	3106	3105	25.108086	118.80189	BK2206+550	0	1	0
192	1410500563489996801	G001535005001910010	340257	1	惠安至草埔园枢纽	G15 2224A	0	0	G15	None	3106	X150	25.007671	118.68863	AK2223+230	0	1	0
193	1410500563506774018	G001535005001920010	350257	1	草埔园枢纽至惠安	G15 2221B	0	1	G15	None	X150	3106	25.005272	118.68729	BK2223+500	0	1	0
194	1410500563523551233	G001535005002010010	340259	1	草埔园枢纽至泉州	G15 2231A	0	0	G15	None	X150	3301	24.963118	118.66439	AK2228+750	0	1	0
195	1410500562844073986	G001535005002020010	350259	1	泉州至草埔园枢纽	G15 2224B	0	1	G15	None	3301	X150	24.962393	118.664505	BK2228+800	0	1	0
196	1410500563540328450	G001535006000110010	34025B	1	泉州至池店	G15 2243A	0	0	G15	None	3301	3304	24.858444	118.59087	AK2242+940	0	1	0
197	1410500563565494273	G001535006000120010	35025B	1	池店至泉州	G15 2231B	0	1	G15	None	3304	3301	24.857418	118.58939	BK2243+100	0	1	0
198	1410500563582271489	G001535006000210010	34025D	1	池店至晋江	G15 2252A	0	0	G15	None	3304	3302	24.850834	118.57787	AK2244+500	0	1	0
199	1410500563599048706	G001535006000220010	35025D	1	晋江至池店	G15 2243B	0	1	G15	None	3302	3304	24.849487	118.576706	BK2244+640	0	1	0
200	1410500565415182338	G001535006000310010	34025F	1	晋江至内坑枢纽	G15 2256A	0	0	G15	None	3302	X390	24.804974	118.50843	AK2253+300	0	1	0
201	1410500563615825922	G001535006000320010	35025F	1	内坑枢纽至晋江	G15 2252B	0	1	G15	None	X390	3302	24.802965	118.5071	BK2253+505	0	1	0
202	1410500563636797442	G001535006000410010	340261	1	内坑枢纽至水头	G15 2266A	0	0	G15	None	X390	3303	24.737368	118.42917	AK2264+500	0	1	0
203	1410500563653574657	G001535006000420010	350261	1	水头至内坑枢纽	G15 2256B	0	1	G15	None	3303	X390	24.736513	118.42883	BK2264+550	0	1	0
204	1410500565167718401	G001535006000510010	340263	1	水头至西锦枢纽	G15 2268A	0	0	G15	None	3303	X600	24.72066	118.411644	AK2267+080	0	0	0
205	1410500565310324737	G001535006000520010	350263	1	西锦枢纽至水头	G15 2266B	0	1	G15	None	X600	3303	24.71959	118.41077	BK2267+210	0	1	0
206	1410500563670351873	G001535006000610010	340265	1	西锦枢纽至翔安	G15 2287A	0	0	G15	None	X600	3501	24.688526	118.2442	AK2285+725	0	1	0
207	1410500563687129089	G001535006000620010	350265	1	翔安至西锦枢纽	G15 2268B	0	1	G15	None	3501	X600	24.688452	118.24345	BK2285+760	0	1	0
208	1410500563703906305	G001535006000710010	340267	1	翔安至同安	G15 2297A	0	0	G15	None	3501	3502	24.686674	118.21664	AK2288+500	0	1	0
209	1410500563720683522	G001535006000720010	350267	1	同安至翔安	G15 2287B	0	1	G15	None	3502	3501	24.686327	118.21598	BK2288+570	0	1	0
210	1410500563741655042	G001535006000810010	340269	1	同安至田厝枢纽	G15 2305A	0	0	G15	None	3502	X490	24.671152	118.13287	AK2297+380	0	1	0
211	1410500562865045506	G001535006000820010	350269	1	田厝枢纽至同安	G15 2297B	0	1	G15	None	X490	3502	24.670834	118.13237	BK2297+450	0	1	0
212	1410500563758432258	G001535006000910010	34026B	1	田厝枢纽至杏林	G15 2313A	0	0	G15	None	X490	3504	24.621216	118.068054	AK2306+050	0	1	0
213	1410500563779403777	G001535006000920010	35026B	1	杏林至田厝枢纽	G15 2305B	0	1	G15	None	3504	X490	24.62075	118.0678	BK2306+080	0	1	0
214	1410500563796180993	G001535007000210010	34026D	1	杏林至海沧枢纽	G15 2323A	0	0	G15	None	3504	J413	24.56934	117.9409	AK2320+420	0	1	0
215	1410500563812958210	G001535007000220010	35026D	1	海沧枢纽至杏林	G15 2313B	0	1	G15	None	J413	3504	24.569103	117.94072	BK2320+480	0	1	0
216	1410500563829735425	G001535008000210020	34026F	1	海沧枢纽至漳州	G15 2338A	0	0	G15	None	J413	3701	24.49754	117.79852	AK2337+100	0	1	0
217	1410500563846512642	G001535008000220010	35026F	1	漳州至海沧枢纽	G15 2323B	0	1	G15	None	3701	J413	24.49718	117.7981	BK2337+132	0	1	0
218	1410500563863289857	G001535008000310010	340271	1	漳州至龙海	G15 2344A	0	0	G15	None	3701	3702	24.447088	117.79073	AK2343+790	0	1	0
219	1410500563880067074	G001535008000320010	350271	1	龙海至漳州	G15 2338B	0	1	G15	None	3702	3701	24.445934	117.7918	BK2343+890	0	1	0
220	1410500562152013826	G001535008000510010	341001	1	海沧枢纽至紫泥	S15 2336A	0	0	S15	None	J413	3708	24.509344	117.8514	AK4+200	0	1	0
221	1410500565729755137	G001535008000520020	351001	1	紫泥至海沧枢纽	S15 2323B	0	1	S15	None	3708	J413	24.508701	117.85091	BK4+250	0	1	0
222	1410500565083832321	G001535008000610020	341003	1	紫泥至龙海东园	S15 2357A	0	0	S15	None	3708	3901	24.405	117.84097	AK16+860	0	1	0
223	1410500562168791041	G001535008000620020	351003	1	龙海东园至紫泥	S15 2336B	0	1	S15	None	3901	3708	24.404083	117.84244	BK16+925	0	1	0
224	1410500563901038594	G001535009000110010	340273	1	龙海至龙海东园	G15 2356A	0	0	G15	None	3702	3901	24.43757	117.79839	AK2345+090	0	1	0
225	1410500563922010114	G001535009000120010	350273	1	龙海东园至龙海	G15 2344B	0	1	G15	None	3901	3702	24.437141	117.79889	BK2345+120	0	1	0
226	1410500563938787329	G001535009000310010	340275	1	龙海东园至枫林枢纽	G15 2357A	0	0	G15	None	3901	X530	24.354252	117.86582	AK2356+950	0	1	0
227	1410500563955564545	G001535009000320010	350275	1	枫林枢纽至龙海东园	G15 2356B	0	1	G15	None	X530	3901	24.350498	117.86663	BK2357+340	0	1	0
229	1410500565431959554	G001535009000410010	340277	1	枫林枢纽至赵家堡	G15 2378A	0	0	G15	None	X530	3902	24.182714	117.8375	AK2377+800	0	1	0
230	1410500562886017026	G001535009000420010	350277	1	赵家堡至枫林枢纽	G15 2357B	0	1	G15	None	3902	X530	24.182228	117.83695	BK2377+850	0	1	0
231	1410500563976536065	G001535009000510010	340279	1	赵家堡至漳浦	G15 2397A	0	0	G15	None	3902	3903	24.063452	117.7236	AK2396+300	0	1	0
232	1410500563993313282	G001535009000520010	350279	1	漳浦至赵家堡	G15 2378B	0	1	G15	None	3903	3902	24.06225	117.72332	BK2396+370	0	1	0
233	1410500564010090498	G001535009000610010	34027B	1	漳浦至古雷港	G15 2410A	0	0	G15	None	3903	3904	24.045319	117.71646	AK2398+404	0	1	0
234	1410500562990874626	G001535009000620010	35027B	1	古雷港至漳浦	G15 2397B	0	1	G15	None	3904	3903	24.044529	117.71616	BK2398+444	0	1	0
235	1410500564064616449	G001535009000710010	34027D	1	浯田枢纽至云霄	G15 2437A	0	0	G15	None	X970	3905	23.948454	117.41962	AK2436+650	0	1	0
236	1410500565117386753	G001535009000720010	35027D	1	云霄至浯田枢纽	G15 2432B	0	1	G15	None	3905	X970	23.948292	117.41949	BK2436+700	0	1	0
237	1410500564081393666	G001535009000810010	34027F	1	云霄至常山	G15 2444A	0	0	G15	None	3905	3906	23.921127	117.400505	AK2440+394	0	1	0
238	1410500564098170882	G001535009000820010	35027F	1	常山至云霄	G15 2437B	0	1	G15	None	3906	3905	23.920244	117.40054	BK2440+450	0	1	0
239	1410500564119142401	G001535009000910010	340281	1	常山至竹港枢纽	G15 2455A	0	0	G15	None	3906	X680	23.881134	117.38651	AK2445+200	0	1	0
240	1410500564135919617	G001535009000920010	350281	1	竹港枢纽至常山	G15 2444B	0	1	G15	None	X680	3906	23.880533	117.3868	BK2445+250	0	1	0
241	1410500564152696834	G001535009001010010	340283	1	竹港枢纽至诏安四都	G15 2459A	0	0	G15	None	X680	3907	23.776913	117.3525	AK2458+150	0	1	0
242	1410500564169474049	G001535009001020010	350283	1	诏安四都至竹港枢纽	G15 2455B	0	1	G15	None	3907	X680	23.776396	117.35198	BK2458+200	0	1	0
243	1410500564190445570	G001535009001110010	340285	1	诏安四都至诏安东	G15 2471A	0	0	G15	None	3907	3908	23.768595	117.33368	AK2460+292	0	1	0
244	1410500564211417089	G001535009001120010	350285	1	诏安东至诏安四都	G15 2459B	0	1	G15	None	3908	3907	23.768417	117.33313	BK2460+330	0	1	0
245	1410500564228194306	G001535009001210010	340287	1	诏安东至诏安南	G15 2485A	0	0	G15	None	3908	3909	23.699806	117.23869	AK2473+050	0	1	0
246	1410500556615532545	G001535009001220010	350287	1	诏安南至诏安东	G15 2471B	0	1	G15	None	3909	3908	23.699446	117.23851	BK2473+100	0	1	0
247	1410500556632309762	G001535009001310010	360202	1	诏安南至沈海闽粤	G15 2492A-1	2	0	G15	None	3909	3910	23.700613	117.094894	AK2487+850	0	1	0
251	1410500566933520386	G001535009001410010	34027C	1	古雷港至浯田枢纽	G15 2432A	0	0	G15	None	3904	X970	23.963442	117.63309	AK2411+770	0	1	0
252	1410500566954491906	G001535009001420010	35027C	1	浯田枢纽至古雷港	G15 2410B	0	1	G15	None	X970	3904	23.963415	117.63259	BK2411+800	0	1	0
253	1410500556703612929	G002535001000110010	360301	1	长深闽浙至松溪旧县	G25 2761A-1	1	0	G25	None	8601	8602	27.6053	118.89451	AK2758+790	0	1	0
255	1410500556720390146	G002535001000120010	370301	1	松溪旧县至长深闽浙	G25 2754B-1	2	1	G25	None	8602	8601	27.604862	118.89442	BK2760+275	0	1	0
257	1410500565448736769	G002535001000210010	340301	1	松溪旧县至松溪	G25 2778A	0	0	G25	None	8602	8603	27.507812	118.773964	AK2776+700	0	1	0
258	1410500556737167362	G002535001000220010	350301	1	松溪至松溪旧县	G25 2761B	0	1	G25	None	8603	8602	27.507397	118.77344	BK2776+730	0	1	0
259	1410500568355389441	G002535001000310010	340303	1	松溪至松溪郑墩	G25 2786A	0	0	G25	None	8603	8604	27.461384	118.67883	AK2787+900	0	1	0
260	1410500556753944578	G002535001000320010	350303	1	松溪郑墩至松溪	G25 2778B	0	1	G25	None	8604	8603	27.45826	118.677536	BK2788+251	0	1	0
261	1410500556770721793	G002535001000410010	340305	1	松溪郑墩至范屯枢纽	G25 2800A	0	0	G25	None	8604	X370	27.443272	118.6745	AK2790+100	0	1	0
262	1410500567680106497	G002535001000420010	350305	1	范屯枢纽至松溪郑墩	G25 2786B	0	1	G25	None	X370	8604	27.442692	118.67492	BK2790+131	0	1	0
263	1410500556791693313	G002535001000510010	340307	1	范屯枢纽至建瓯川石	G25 2815A	0	0	G25	None	X370	8605	27.28278	118.6963	AK2810+450	0	1	0
264	1410500556808470529	G002535001000520010	350307	1	建瓯川石至范屯枢纽	G25 2800B	0	1	G25	None	8605	X370	27.281977	118.696495	BK2810+450	0	1	0
265	1410500556825247746	G002535001000610010	340309	1	建瓯川石至建瓯东游	G25 2825A	0	0	G25	None	8605	8606	27.222904	118.68075	AK2817+450	0	1	0
266	1410500556842024962	G002535001000620010	350309	1	建瓯东游至建瓯川石	G25 2815B	0	1	G25	None	8606	8605	27.222431	118.680824	BK2817+500	0	1	0
267	1410500556858802177	G002535001000710010	34030B	1	建瓯东游至建瓯东峰	G25 2842A	0	0	G25	None	8606	8607	27.15002	118.64275	AK2826+942	0	0	0
268	1410500556875579394	G002535001000720010	35030B	1	建瓯东峰至建瓯东游	G25 2825B	0	1	G25	None	8607	8606	27.149363	118.64235	BK2826+982	0	1	0
269	1410500567852072962	G002535001000810010	34030D	1	建瓯东峰至建瓯	G25 2860A	0	0	G25	None	8607	6307	27.082302	118.51142	AK2843+694	0	1	0
270	1410500556892356610	G002535001000820010	35030D	1	建瓯至建瓯东峰	G25 2842B	0	1	G25	None	6307	8607	27.081898	118.51096	BK2843+728	0	1	0
271	1410500560696590338	G002535002000110010	34040B	1	金沙至洋中	G70 121A	0	0	G70	None	6704	6501	26.181599	118.72111	AK86+100	0	1	0
272	1410500560713367553	G002535002000120010	35040B	1	洋中至金沙	G70 85B	0	1	G70	None	6501	6704	26.181126	118.72031	BK86+150	0	1	0
273	1410500560730144769	G002535002000210010	34040D	1	洋中至尤溪	G70 145A	0	0	G70	None	6501	6502	26.269552	118.48151	AK122+585	0	1	0
274	1410500560746921985	G002535002000220010	35040D	1	尤溪至洋中	G70 121B	0	1	G70	None	6502	6501	26.269081	118.480644	BK122+624	0	1	0
275	1410500557089488897	G002535002000410010	34031B	1	跃村枢纽至青州	G25 2947A	0	0	G25	None	X21A	6101	26.519241	118.06548	AK2943+400	0	1	0
276	1410500557106266114	G002535002000420010	35031B	1	青州至跃村枢纽	G25 2934B	0	1	G25	None	6101	X21A	26.518875	118.06431	BK2943+224	0	1	0
277	1410500560801447938	G002535002000510010	34031C	1	青州至三明机场	G25 2963A	0	0	G25	None	6101	6105	26.445555	117.87378	AK2962+820	0	1	0
278	1410500560822419457	G002535002000520010	35031C	1	三明机场至青州	G25 2947B	0	1	G25	None	6105	6101	26.444414	117.87299	BK2962+860	0	1	0
279	1410500560839196673	G002535002000710020	34031E	1	三明机场至际口枢纽	G25 2969A	0	0	G25	None	6105	X22A	26.436586	117.85644	AK2964+995	0	1	0
280	1410500568128897025	G002535002000720020	35031E	1	际口枢纽至三明机场	G25 2963B	0	1	G25	None	X22A	6105	26.436651	117.85573	BK2965+030	0	1	0
281	1410500557123043329	G002535002000810010	34031D	1	际口枢纽至沙县	G25 2974A	0	0	G25	None	X22A	6102	26.40942	117.77604	AK2973+370	0	1	0
282	1410500557139820546	G002535002000820010	35031D	1	沙县至际口枢纽	G25 2969B	0	1	G25	None	6102	X22A	26.40896	117.77565	BK2973+400	0	1	0
283	1410500565134163969	G002535002000910010	34031F	1	沙县至三明北	G25 2989A	0	0	G25	None	6102	6103	26.327538	117.67516	AK2988+436	0	1	0
284	1410500557156597762	G002535002000920010	35031F	1	三明北至沙县	G25 2974B	0	1	G25	None	6103	6102	26.327082	117.67345	BK2988+588	0	1	0
285	1410500569789841409	G002535002001010010	342601	1	三明北’至三明北	/	0	0	S68	None	X133	6103	26.321825	117.66543	三明北收费站出口	1	1	0
286	1410500569806618625	G002535002001020010	352601	1	三明北至三明北’	/	0	1	S68	None	6103	X133	26.321815	117.66513	三明北收费站入口	1	1	0
287	1410500556913328130	G002535003000110010	34030F	1	延平北至延平	G25 2925A	0	0	G25	None	6310	6301	26.602718	118.13618	AK2925+000	0	1	0
288	1410500556930105345	G002535003000120010	35030F	1	延平至延平北	G25 2911B	0	1	G25	None	6301	6310	26.600147	118.133224	BK2925+030	0	1	0
289	1410500565150941186	G002535003000210010	340317	1	延平至西芹枢纽	G25 2927A	0	0	G25	None	6301	X770	26.571482	118.13004	AK2927+890	0	1	0
290	1410500557034962946	G002535003000220010	350317	1	西芹枢纽至延平	G25 2925B	0	1	G25	None	X770	6301	26.571154	118.13031	BK2927+982	0	1	0
291	1410500557051740162	G002535003000310010	340319	1	西芹枢纽至跃村枢纽	G25 2934A	0	0	G25	None	X770	X21A	26.538918	118.1296	AK2931+600	0	1	0
292	1410500557072711682	G002535003000320010	350319	1	跃村枢纽至西芹枢纽	G25 2927B	0	1	G25	None	X21A	X770	26.53833	118.12952	BK2931+635	0	1	0
295	1410500570846806018	G002535003000610010	34040C	1	延平塔前至跃村枢纽	G70 179A	0	0	G70		6303	X21A	26.458319	118.13841	AK171+110	0	1	0
296	1410500570863583233	G002535003000620010	35040C	1	跃村枢纽至延平塔前	G70 170B	0	1	G70		X21A	6303	26.45047	118.14477	BK171+160	0	1	0
297	1410500557177569281	G002535004000110010	340321	1	三明北至三明南	G25 3004A	0	0	G25	None	6103	7905	26.319664	117.65693	AK2990+600	0	1	0
298	1410500568397332481	G002535004000120010	350321	1	三明南至三明北	G25 2989B	0	1	G25	None	7905	6103	26.31911	117.65672	BK2990+650	0	1	0
299	1410500569823395841	G002535004000210010	342701	1	三明南’至三明南	/	0	0	S69	None	X134	7905	26.23969	117.56507	三明南收费站出口	1	0	0
300	1410500569840173057	G002535004000220010	352701	1	三明南至三明南’	/	0	1	S69	None	7905	X134	26.239914	117.56503	三明南收费站入口	1	0	0
301	1410500557194346498	G002535004000310010	340323	1	三明南’至畔溪枢纽	G25 3011A	0	0	G25	None	X134	X750	26.24233	117.52845	AK3007+170	0	1	0
302	1410500557211123713	G002535004000320010	350323	1	畔溪枢纽至三明南’	G25 3004B	0	1	G25	None	X750	X134	26.24216	117.52844	BK3007+200	0	1	0
303	1410500557232095234	G002535004000410010	340325	1	畔溪枢纽至莘口	G25 3013A	0	0	G25	None	X750	7904	26.21266	117.487206	AK3012+640	0	1	0
304	1410500563011846146	G002535004000420010	350325	1	莘口至畔溪枢纽	G25 3011B	0	1	G25	None	7904	X750	26.212088	117.48549	BK3012+810	0	0	0
305	1410500557248872450	G002535004000510010	340327	1	莘口至永安贡川	G25 3028A	0	0	G25	None	7904	7909	26.09411	117.44791	AK3027+770	0	1	0
306	1410500557269843970	G002535004000520010	350327	1	永安贡川至莘口	G25 3013B	0	1	G25	None	7909	7904	26.09402	117.44795	BK3027+800	0	1	0
307	1410500557286621185	G002535004000610010	340329	1	永安贡川至永安北	G25 3041A	0	0	G25	None	7909	7903	26.017359	117.37162	AK3040+225	0	1	0
308	1410500557303398402	G002535004000620010	350329	1	永安北至永安贡川	G25 3028B	0	1	G25	None	7903	7909	26.017082	117.37141	BK3040+255	0	1	0
309	1410500557320175618	G002535004000710010	34032B	1	永安北至吉山枢纽	G25 3049A	0	0	G25	None	7903	X250	26.004011	117.35889	AK3042+200	0	0	0
310	1410500557336952834	G002535004000720010	35032B	1	吉山枢纽至永安北	G25 3041B	0	1	G25	None	X250	7903	26.00089	117.35641	BK3042+600	0	1	0
311	1410500551880163329	G002535004000810010	340527	1	永安南至吉山枢纽	G72 203A	0	0	G72	None	7902	X250	25.922682	117.34968	AK200+250	0	0	0
312	1410500551901134850	G002535004000820010	350527	1	吉山枢纽至永安南	G72 199B	0	1	G72	None	X250	7902	25.923553	117.34942	BK200+324	0	1	0
313	1410500564958003202	G002535004000910010	340525	1	西洋至永安南	G72 199A	0	0	G72	None	7901	7902	25.908714	117.35258	AK198+660	0	1	0
314	1410500564974780417	G002535004000920010	350525	1	永安南至西洋	G72 186B	0	1	G72	None	7902	7901	25.909252	117.35253	BK198+690	0	1	0
315	1410500551859191809	G002535004001010010	340523	1	岭头枢纽至西洋	G72 186A	0	0	G72	None	X700	7901	25.826029	117.42751	AK185+940	0	1	0
316	1410500568971952130	G002535004001020010	350523	1	西洋至岭头枢纽	G72 178B	0	1	G72	None	7901	X700	25.826557	117.42732	BK185+975	0	1	0
317	1410500551821443073	G002535004001110010	340521	1	桃源至岭头枢纽	G72 178A	0	0	G72	None	7703	X700	25.774841	117.57284	AK167+800	0	1	0
318	1410500551842414594	G002535004001120010	350521	1	岭头枢纽至桃源	G72 167B	0	1	G72	None	X700	7703	25.774986	117.57235	BK167+840	0	1	0
319	1410500551783694338	G002535004001210010	34051F	1	大田上京至桃源	G72 167A	0	0	G72	None	7704	7703	25.77196	117.58853	AK166+150	0	1	0
320	1410500551800471554	G002535004001220010	35051F	1	桃源至大田上京	G72 151B	0	1	G72	None	7703	7704	25.771866	117.58809	BK166+180	0	1	0
321	1410500564941225985	G002535004001310010	34051D	1	大田至大田上京	G72 151A	0	0	G72	None	7702	7704	25.645773	117.83585	AK135+612	0	1	0
322	1410500551762722818	G002535004001320010	35051D	1	大田上京至大田	G72 134B	0	1	G72	None	7704	7702	25.645983	117.83516	BK135+660	0	1	0
323	1410500551720779777	G002535004001410010	34051B	1	吴山至大田	G72 134A	0	0	G72	None	7701	7702	25.633562	117.841896	AK134+070	0	1	0
324	1410500551741751297	G002535004001420010	35051B	1	大田至吴山	G72 121B	0	1	G72	None	7702	7701	25.634476	117.84192	BK4134+100	0	1	0
325	1410500568955174914	G002535004001510010	340519	1	下洋至吴山	G72 121A	0	0	G72	None	7508	7701	25.513803	117.99476	AK108+170	0	1	0
326	1410500551704002562	G002535004001520010	350519	1	吴山至下洋	G72 107B	0	1	G72	None	7701	7508	25.51377	117.99442	BK108+200	0	1	0
327	1410500557357924354	G002535005000110010	34032D	1	吉山枢纽至洪田	G25 3063A	0	0	G25	None	X250	8001	25.857368	117.25116	AK3063+024	0	1	0
328	1410500557374701569	G002535005000120010	35032D	1	洪田至吉山枢纽	G25 3049B	0	1	G25	None	8001	X250	25.855904	117.2499	BK3063+210	0	1	0
329	1410500557391478786	G002535005000210010	34032F	1	洪田至小陶	G25 3080A	0	0	G25	None	8001	8002	25.762215	117.141304	AK3079+585	0	1	0
330	1410500557408256001	G002535005000220010	35032F	1	小陶至洪田	G25 3063B	0	1	G25	None	8002	8001	25.76117	117.14069	BK3079+700	0	1	0
331	1410500568418304002	G002535005000310010	340331	1	小陶至姑田	G25 3099A	0	0	G25	None	8002	5301	25.751995	117.1246	AK3081+632	0	0	0
332	1410500557429227522	G002535005000320010	350331	1	姑田至小陶	G25 3080B	0	1	G25	None	5301	8002	25.75148	117.124115	BK3081+684	0	1	0
333	1410500557450199041	G002535006000210010	340333	1	姑田至连城	G25 3123A	0	0	G25	None	5301	5302	25.65882	116.78077	AK3122+070	0	1	0
334	1410500557466976257	G002535006000220010	350333	1	连城至姑田	G25 3099B	0	1	G25	None	5302	5301	25.658443	116.779625	BK3122+160	0	1	0
335	1410500557576028161	G002535006000310010	340335	1	连城至朋口	G25 3139A	0	0	G25	None	5302	5303	25.65691	116.76043	AK3124+144	0	1	0
336	1410500564991557634	G002535006000320010	350335	1	朋口至连城	G25 3123B	0	1	G25	None	5303	5302	25.65668	116.75987	BK3124+200	0	1	0
337	1410500557487947778	G002535006000410010	340337	1	朋口至北村枢纽	G25 3159A	0	0	G25	None	5303	X260	25.52202	116.69218	AK3142+170	0	1	0
338	1410500557504724994	G002535006000420010	350337	1	北村枢纽至朋口	G25 3141B	0	1	G25	None	X260	5303	25.521849	116.69225	BK3142+200	0	1	0
339	1410500557521502209	G002535006000510010	340339	1	北村枢纽至才溪	G25 3186A	0	0	G25	None	X260	5501	25.323044	116.561455	AK3170+470	0	1	0
340	1410500557542473729	G002535006000520010	350339	1	才溪至北村枢纽	G25 3159B	0	1	G25	None	5501	X260	25.322435	116.56132	BK3170+500	0	1	0
341	1410500560377823234	G002535006000610010	34033B	1	才溪至上杭	G25 3204A	0	0	G25	None	5501	5502	25.214884	116.46348	AK3186+730	0	1	0
342	1410500560394600449	G002535006000620010	35033B	1	上杭至才溪	G25 3186B	0	1	G25	None	5502	5501	25.2145	116.463455	BK3186+760	0	1	0
343	1410500560415571969	G002535006000710010	34033D	1	上杭至观音井枢纽	待定	0	0	G25	None	5502	X950	25.076296	116.396935	AK3205+060	0	1	0
344	1410500568741265410	G002535006000720010	35033D	1	观音井枢纽至上杭	G25 待定B	0	1	G25	None	X950	5502	25.076113	116.395996	BK3205+100	0	1	0
345	1410500560432349186	G002535006000810010	34033F	1	观音井枢纽至武平十方	G25 3226A	0	0	G25	None	X950	5503	25.052235	116.26147	AK3219+800	0	1	0
346	1410500560449126402	G002535006000820010	35033F	1	武平十方至观音井枢纽	待定	0	1	G25	None	5503	X950	25.052727	116.26033	BK3219+830	0	1	0
347	1410500560679813122	G002535006000910010	340341	1	武平十方至岩前	G25 3239A	0	0	G25	None	5503	5504	25.01486	116.225	AK3227+075	0	1	0
348	1410500560465903617	G002535006000920010	350341	1	岩前至武平十方	G25 3226B	0	1	G25	None	5504	5503	25.014355	116.225365	BK3227+105	0	1	0
349	1410500560486875137	G002535006001010010	360302	1	岩前至长深闽粤	G25 3243A-1	2	0	G25	None	5504	5505	24.867493	116.220634	AK3243+050	0	1	0
353	1410500559543156738	G007035001000110010	340D13	1	青口枢纽至祥谦互通	G1505 128A	0	0	G1505	None	X41A	X170	25.915478	119.35055	AK5+000	0	1	0
354	1410500559564128258	G007035001000120010	350D13	1	祥谦互通至青口枢纽	G1505 123B	0	1	G1505	None	X170	X41A	25.915442	119.35033	BK5+050	0	1	0
355	1410500553633382402	G007035001000210010	340D14	1	祥谦互通至南屿枢纽Flag	G1505 141A	0	0	G1505	None	X170	X480	25.929361	119.3367	AK129+379	0	1	0
356	1410500553612410881	G007035001000220010	350D14	1	南屿枢纽Flag至祥谦互通	G1505 128B	0	1	G1505	None	X480	X170	25.93022	119.336266	BK129+442	0	1	0
357	1410500559597682690	G007035001000310010	340D15	1	南屿枢纽Flag至福州西	G1505 152A	0	0	G1505	None	X480	6701	26.044807	119.181076	AK151+100	0	1	0
358	1410500559614459905	G007035001000320010	350D15	1	福州西至南屿枢纽Flag	G1505 141B	0	1	G1505	None	6701	X480	26.045404	119.18075	BK151+150	0	1	0
359	1410500568678350849	G007035001000410010	340D17	1	福州西至闽侯沙堤	G1505 156A	0	0	G1505	None	6701	6709	26.054811	119.17591	AK152+700	0	1	0
360	1410500559631237122	G007035001000420010	350D17	1	闽侯沙堤至福州西	G1505 152B	0	1	G1505	None	6709	6701	26.055403	119.17538	BK152+750	0	1	0
361	1410500564924448770	G007035001000510010	340D19	1	闽侯沙堤至白龙枢纽	G1505 161A	0	0	G1505	None	6709	X330	26.089907	119.16618	AK157+600	0	1	0
362	1410500559652208642	G007035001000520010	350D19	1	白龙枢纽至闽侯沙堤	G1505 156B	0	1	G1505	None	X330	6709	26.089985	119.16566	BK157+650	0	1	0
363	1410500560553984001	G007035001000610010	340401	1	白龙枢纽至闽侯	G70 40A	0	0	G70	None	X330	6702	26.113924	119.125244	AK38+600	0	1	0
364	1410500560570761218	G007035001000620010	350401	1	闽侯至白龙枢纽	G70 0B	0	1	G70	None	6702	X330	26.11415	119.124725	BK38+650	0	1	0
365	1410500560591732737	G007035001000710010	340403	1	闽侯至闽侯鸿尾	G70 52A	0	0	G70	None	6702	6710	26.174322	119.03163	AK51+100	0	1	0
366	1410500560608509953	G007035001000720010	350403	1	闽侯鸿尾至闽侯	G70 40B	0	1	G70	None	6710	6702	26.174414	119.03082	BK51+150	0	1	0
367	1410500560629481473	G007035001000810010	340405	1	闽侯鸿尾至闽清梅溪	G70 67A	0	0	G70	None	6710	6708	26.193192	118.89427	AK66+100	0	1	0
368	1410500567524917249	G007035001000820010	350405	1	闽清梅溪至闽侯鸿尾	G70 52B	0	1	G70	None	6708	6710	26.192823	118.893135	BK66+150	0	0	0
369	1410500560646258690	G007035001000910010	340407	1	闽清梅溪至闽清	G70 72A	0	0	G70	None	6708	6703	26.173607	118.85089	AK71+300	0	1	0
370	1410500565050277889	G007035001000920010	350407	1	闽清至闽清梅溪	G70 67B	0	1	G70	None	6703	6708	26.173523	118.850716	BK71+350	0	1	0
371	1410500568762236929	G007035001001010010	340409	1	闽清至金沙	G70 85A	0	0	G70	None	6703	6704	26.17161	118.740005	AK83+700	0	1	0
372	1410500560663035906	G007035001001020010	350409	1	金沙至闽清	G70 72B	0	1	G70	None	6704	6703	26.171846	118.73938	BK83+750	0	1	0
373	1410500570121191426	G007035001001210010	340D16	1	南屿枢纽Flag至福州南	/	0	0	G1505	None	X480	6705	25.982267	119.247444	福州南收费站出口	1	1	0
374	1410500570137968642	G007035001001220010	350D16	1	福州南至南屿枢纽Flag	/	0	1	G1505	None	6705	X480	25.982897	119.24813	福州南收费站入口	1	1	0
375	1410500551053885441	G007035002000110010	340415	1	际口枢纽至夏茂	G70 243A	0	0	G70	None	X22A	6104	26.602404	117.67818	AK242+800	0	1	0
376	1410500551074856962	G007035002000120010	350415	1	夏茂至际口枢纽	G70 214B	0	1	G70	None	6104	X22A	26.602297	117.677444	BK242+835	0	1	0
377	1410500564903477250	G007035002000210010	340417	1	夏茂至将乐	G70 266A	0	0	G70	None	6104	5903	26.71307	117.51392	AK265+460	0	1	0
378	1410500551091634178	G007035002000220010	350417	1	将乐至夏茂	G70 243B	0	1	G70	None	5903	6104	26.714005	117.51422	BK265+494	0	0	0
379	1410500551112605698	G007035002000310010	340419	1	将乐至万安	G70 289A	0	0	G70	None	5903	5902	26.876547	117.429634	AK288+640	0	1	0
380	1410500551133577217	G007035002000320010	350419	1	万安至将乐	G70 266B	0	1	G70	None	5902	5903	26.87698	117.42919	BK288+670	0	1	0
381	1410500551158743041	G007035002000410010	34041B	1	万安至朱口枢纽	G70 308A	0	0	G70	None	5902	X500	26.894335	117.42076	AK290+880	0	1	0
382	1410500568896454658	G007035002000420010	35041B	1	朱口枢纽至万安	G70 289B	0	1	G70	None	X500	5902	26.894415	117.42042	BK290+910	0	1	0
383	1410500551188103169	G007035002000510010	34041D	1	朱口枢纽至肖家坊枢纽	G70 326A	0	0	G70	None	X500	X51A	27.01811	117.28978	AK314+700	0	1	0
384	1410500564869922817	G007035002000520010	35041D	1	肖家坊枢纽至朱口枢纽	G70 308B	0	1	G70	None	X51A	X500	27.018766	117.28984	BK314+730	0	1	0
385	1410500551217463297	G007035003000110010	360402	1	肖家坊枢纽至邵武桂林	G70 346A-1	2	0	G70	None	X51A	6305	27.142874	117.2111	AK333+200	0	1	0
389	1410500566652502018	G007035003000210010	341413	1	和平至肖家坊枢	S31 210A	0	0	S31	None	6304	X51A	27.126053	117.299416	AK207+512	0	1	0
390	1410500566669279233	G007035003000220010	351413	1	肖家坊枢至和平	S31 206B	0	1	S31	None	X51A	6304	27.125805	117.29932	BK207+543	0	1	0
391	1410500551662059521	G007235001000210010	340517	1	汤城枢纽至下洋	G72 107A	0	0	G72	None	X71A	7508	25.484186	118.026886	AK103+470	0	1	0
392	1410500551683031041	G007235001000220010	350517	1	下洋至汤城枢纽	G72 84B	0	1	G72	None	7508	X71A	25.484074	118.02645	BK103+500	0	1	0
393	1410500569890504705	G007235001000310010	340A0F	1	德化’至德化	/	0	0	G2517	None	J924	7507	25.459269	118.2006	德化收费站出口	1	1	0
394	1410500569911476225	G007235001000320010	350A0F	1	德化至德化’	/	0	1	G2517	None	7507	J924	25.4596	118.20059	德化收费站入口	1	1	0
395	1410500567990484994	G007235001000410010	340A11	1	德化’至汤城枢纽	G2517 146A	0	0	G2517	None	J924	X71A	25.449951	118.20016	AK136+520	0	1	0
396	1410500559396356098	G007235001000420010	350A11	1	汤城枢纽至德化’	G2517 136B	0	1	G2517	None	X71A	J924	25.449583	118.20044	BK136+550	0	1	0
397	1410500564853145601	G007235001000510010	340515	1	蓬壶至汤城枢纽	G72 84A	0	0	G72	None	7506	X71A	25.363518	118.166	AK81+100	0	1	0
398	1410500551641088001	G007235001000520010	350515	1	汤城枢纽至蓬壶	G72 80B	0	1	G72	None	X71A	7506	25.364202	118.166374	BK81+130	0	1	0
399	1410500551603339266	G007235001000610010	340513	1	达埔枢纽至蓬壶	G72 80A	0	0	G72	None	X590	7506	25.337606	118.157234	AK77+800	0	1	0
400	1410500551624310786	G007235001000620010	350513	1	蓬壶至达埔枢纽	G72 74B	0	1	G72	None	7506	X590	25.337685	118.15703	BK77+830	0	1	0
401	1410500551557201922	G007235001000710010	340511	1	磻溪枢纽至达埔枢纽	G72 74A	0	0	G72	None	X580	X590	25.301872	118.20023	AK71+150	0	1	0
402	1410500551578173441	G007235001000720010	350511	1	达埔枢纽至磻溪枢纽	G72 66B	0	1	G72	None	X590	X580	25.301943	118.19992	BK71+180	0	1	0
403	1410500551515258882	G007235001000810010	34050F	1	永春至磻溪枢纽	G72 66A	0	0	G72	None	7505	X580	25.270327	118.251686	AK64+150	0	1	0
404	1410500551536230402	G007235001000820010	35050F	1	磻溪枢纽至永春	G72 63B	0	1	G72	None	X580	7505	25.270254	118.25137	BK64+180	0	1	0
405	1410500567877238786	G007235001000910010	34050D	1	码头至永春	G72 63A	0	0	G72	None	7504	7505	25.259298	118.26753	AK62+070	0	1	0
406	1410500551498481666	G007235001000920010	35050D	1	永春至码头	G72 53B	0	1	G72	None	7505	7504	25.259691	118.26712	BK62+100	0	1	0
407	1410500552400257026	G007235001001010010	34050B	1	亭川枢纽至码头	G72 53A	0	0	G72	None	X460	7504	25.203646	118.34237	AK51+800	0	1	0
408	1410500552417034241	G007235001001020010	35050B	1	码头至亭川枢纽	G72 38B	0	1	G72	None	7504	X460	25.203657	118.341415	BK51+830	0	1	0
409	1410500551418789890	G007235001001110010	340509	1	南安北至亭川枢纽	G72 38A	0	0	G72	None	7503	X460	25.056334	118.398056	AK33+150	0	1	0
410	1410500551435567106	G007235001001120010	350509	1	亭川枢纽至南安北	G72 29B	0	1	G72	None	X460	7503	25.056587	118.39797	BK33+200	0	1	0
411	1410500551397818370	G007235001001210010	340507	1	张坑枢纽至南安北	G72 29A	0	0	G72	None	X140	7503	24.996866	118.421074	AK25+760	0	1	0
412	1410500568938397698	G007235001001220010	350507	1	南安北至张坑枢纽	G72 18B	0	1	G72	None	7503	X140	24.997066	118.42038	BK25+800	0	1	0
413	1410500551355875329	G007235001001310010	340505	1	泉州西至张坑枢纽	G72 18A	0	0	G72	None	7502	X140	24.931662	118.4952	AK14+550	0	0	0
414	1410500551376846849	G007235001001320010	350505	1	张坑枢纽至泉州西	G72 12B	0	1	G72	None	X140	7502	24.932262	118.49461	BK14+640	0	0	0
415	1410500551313932289	G007235001001410010	340503	1	泉州南至泉州西	G72 12A	0	0	G72	None	7501	7502	24.914083	118.508026	AK12+090	0	1	0
416	1410500551339098113	G007235001001420010	350503	1	泉州西至泉州南	G72 5B	0	1	G72	None	7502	7501	24.91456	118.507835	BK12+150	0	1	0
417	1410500551276183554	G007235001001510010	340501	1	晋江至泉州南	G72 5A	0	0	G72	None	3302	7501	24.85423	118.53235	AK4+170	0	1	0
418	1410500551297155073	G007235001001520010	350501	1	泉州南至晋江	G72 0B	0	1	G72	None	7501	3302	24.854906	118.53223	BK4+200	0	1	0
419	1410500551917912066	G007235002000110010	340529	1	吉山枢纽至永安西	G72 212A	0	0	G72	None	X250	8003	26.000492	117.314835	AK211+324	0	1	0
420	1410500551938883586	G007235002000120010	350529	1	永安西至吉山枢纽	G72 203B	0	1	G72	None	8003	X250	26.001184	117.314865	BK211+405	0	1	0
421	1410500551959855105	G007235002000210010	34052B	1	永安西至明溪南	G72 236A	0	0	G72	None	8003	8004	26.015043	117.30964	AK213+088	0	0	0
422	1410500551976632322	G007235002000220010	35052B	1	明溪南至永安西	G72 212B	0	1	G72	None	8004	8003	26.015488	117.30916	BK213+128	0	1	0
423	1410500551993409538	G007235002000310010	34052D	1	明溪南至嵩口	G72 266A	0	0	G72	None	8004	8101	26.18711	117.19408	AK238+430	0	1	0
424	1410500552014381058	G007235002000320010	35052D	1	嵩口至明溪南	G72 236B	0	1	G72	None	8101	8004	26.187138	117.19323	BK238+465	0	1	0
425	1410500552035352577	G007235002000410010	34052F	1	嵩口至清流	G72 279A	0	0	G72	None	8101	8102	26.205082	116.83425	AK277+172	0	1	0
426	1410500552052129793	G007235002000420010	35052F	1	清流至嵩口	G72 266B	0	1	G72	None	8102	8101	26.205126	116.833405	BK277+216	0	1	0
427	1410500552068907009	G007235002000510010	340531	1	清流至宁化	G72 291A	0	0	G72	None	8102	8103	26.265478	116.72392	AK290+865	0	1	0
428	1410500565327101953	G007235002000520010	350531	1	宁化至清流	G72 279B	0	1	G72	None	8103	8102	26.265676	116.7229	BK290+905	0	1	0
429	1410500565675229185	G007235002000610010	340533	1	宁化至石壁	G72 312A	0	0	G72	None	8103	8104	26.260658	116.53156	AK311+588	0	1	0
430	1410500552089878530	G007235002000620010	350533	1	石壁至宁化	G72 291B	0	1	G72	None	8104	8103	26.260723	116.53083	BK311+648	0	1	0
435	1410500569550766081	G007635001000210010	340605	1	海沧至海沧枢纽	/	0	0	G76	None	3507	J413	24.54505	117.924355	海沧收费站入口	1	1	0
436	1410500569571737601	G007635001000220010	350605	1	海沧枢纽至海沧	/	0	1	G76	None	J413	3507	24.544825	117.92382	海沧收费站出口	1	1	0
437	1410500552161181698	G007635001000310010	340603	1	厦门西新阳至海沧枢纽	G76 16A	0	0	G76	None	3508	J413	24.534887	117.933304	AK14+220	0	1	0
438	1410500552186347522	G007635001000320010	350603	1	海沧枢纽至厦门西新阳	G76 12B	0	1	G76	None	J413	3508	24.53511	117.93291	BK14+250	0	1	0
439	1410500570360266754	G007635001000410010	340601	1	厦门西新阳至厦门西	/	0	0	G76	None	3508	3509	24.523518	117.94385	厦门西收费站出口	1	1	0
440	1410500569533988866	G007635001000420010	350601	1	厦门西至厦门西新阳	/	0	1	G76	None	3509	3508	24.522518	117.943375	厦门西收费站入口	1	0	0
441	1410500552207319041	G007635002000110010	340607	1	海沧枢纽至长泰天柱山	G76 28A	0	0	G76	None	J413	3803	24.618393	117.84474	AK27+270	0	1	0
442	1410500552224096257	G007635002000120010	350607	1	长泰天柱山至海沧枢纽	G76 0B	0	1	G76	None	3803	J413	24.618292	117.844604	BK27+300	0	1	0
443	1410500564836368386	G007635002000210010	340609	1	长泰天柱山至陈巷枢纽	G76 35A	0	0	G76	None	3803	X550	24.631178	117.83116	AK29+364	0	1	0
444	1410500560855973890	G007635002000220010	350609	1	陈巷枢纽至长泰天柱山	G76 28B	0	1	G76	None	X550	3803	24.63185	117.83079	BK29+400	0	1	0
445	1410500568783208450	G007635002000310010	34060B	1	陈巷枢纽至长泰	G76 38A	0	0	G76	None	X550	3804	24.664045	117.7762	AK37+400	0	1	0
446	1410500560872751106	G007635002000320010	35060B	1	长泰至陈巷枢纽	G76 35B	0	1	G76	None	3804	X550	24.663824	117.77605	BK37+430	0	1	0
447	1410500560902111233	G007635002000410010	34060D	1	长泰至玉兰枢纽	G76 46A	0	0	G76	None	3804	X560	24.66214	117.7593	AK39+100	0	1	0
448	1410500564815396866	G007635002000420010	35060D	1	玉兰枢纽至长泰	G76 38B	0	1	G76	None	X560	3804	24.662115	117.758354	BK39+172	0	1	0
449	1410500564794425346	G007635002000510010	34130F	1	华安开发区至玉兰枢纽	S30 144A	0	0	S30	None	3805	X560	24.669725	117.67344	AK143+152	0	1	0
450	1410500566295986178	G007635002000520010	35130F	1	玉兰枢纽至华安开发区	S30 142B	0	1	S30	None	X560	3805	24.66966	117.67418	BK143+190	0	1	0
451	1410500560918888450	G007635002000610010	34060F	1	玉兰枢纽至芗城石亭	G76 55A	0	0	G76	None	X560	3806	24.626114	117.627144	AK53+790	0	1	0
452	1410500560935665666	G007635002000620010	35060F	1	芗城石亭至玉兰枢纽	G76 46B	0	1	G76	None	3806	X560	24.625904	117.62656	BK53+820	0	1	0
453	1410500560952442882	G007635002000710010	340611	1	芗城石亭至天宝枢纽Flag	G76 58A	0	0	G76	None	3806	X570	24.624277	117.60912	AK55+600	0	1	0
454	1410500567487168513	G007635002000720010	350611	1	天宝枢纽Flag至芗城石亭	G76 55B	0	1	G76	None	X570	3806	24.624048	117.60842	BK55+650	0	1	0
455	1410500554459660289	G007635003000110010	341F03	1	漳州至漳州北	S61 9A	0	0	S61	None	3701	3703	24.515068	117.75188	AK4+640	0	1	0
456	1410500564702150658	G007635003000120010	351F03	1	漳州北至漳州	S61 1B	0	1	S61	None	3703	3701	24.515356	117.7511	BK4+704	0	1	0
457	1410500554476437505	G007635003000210010	341F05	1	漳州北至漳州西	S61 20A	0	0	S61	None	3703	3704	24.58392	117.63592	AK19+045	0	1	0
458	1410500568309252097	G007635003000220010	351F05	1	漳州西至漳州北	S61 9B	0	1	S61	None	3704	3703	24.584251	117.63494	BK19+100	0	1	0
459	1410500554497409025	G007635003000310010	341F07	1	漳州西至天宝枢纽Flag	S61 25A	0	0	S61	None	3704	X570	24.593508	117.62009	AK20+970	0	1	0
460	1410500554522574849	G007635003000320010	351F07	1	天宝枢纽Flag至漳州西	S61 20B	0	1	S61	None	X570	3704	24.593855	117.61937	BK21+006	0	1	0
461	1410500560969220097	G007635003000410010	340613	1	天宝枢纽Flag至南靖丰田	G76 72A	0	0	G76	None	X570	3705	24.649267	117.46595	AK71+090	0	1	0
462	1410500564685373441	G007635003000420010	350613	1	南靖丰田至天宝枢纽Flag	G76 58B	0	1	G76	None	3705	X570	24.649239	117.46516	BK71+150	0	1	0
463	1410500560985997313	G007635003000510010	340615	1	南靖丰田至金山	G76 92A	0	0	G76	None	3705	3706	24.666388	117.44508	AK74+076	0	1	0
464	1410500561002774530	G007635003000520010	350615	1	金山至南靖丰田	G76 72B	0	1	G76	None	3706	3705	24.666773	117.444275	BK74+136	0	1	0
467	1410500561040523265	G007635003000620010	350617	1	和溪至金山	G76 92B	0	1	G76	None	3707	3706	24.788458	117.29748	BK95+300	0	1	0
468	1410500561061494786	G007635003000710010	340619	1	和溪至适中	G76 132A	0	0	G76	None	3707	7101	24.895699	117.209015	AK111+150	0	1	0
470	1410500568149868545	G007635003000720010	350619	1	适中至和溪	G76 107B	0	1	G76	None	7101	3707	24.82698	117.18488	BK114+200	0	1	0
471	1410500568808374273	G007635004000310010	34061B	1	适中至龙岩	G76 140A	0	0	G76	None	7101	7108	24.992477	117.07357	AK135+800	0	1	0
472	1410500561095049217	G007635004000320010	35061B	1	龙岩至适中	G76 132B	0	1	G76	None	7108	7101	24.99321	117.073395	BK135+840	0	1	0
473	1410500565243215874	G007635004000410010	34061D	1	龙岩至龙门枢纽	G76 151A	0	0	G76	None	7108	X300	25.095629	116.98838	AK148+330	0	1	0
474	1410500551456538625	G007635004000420010	35061D	1	龙门枢纽至龙岩	G76 140B	0	1	G76	None	X300	7108	25.094994	116.9854	BK148+630	0	1	0
475	1410500562969903105	G007635004100110010	342A03	1	龙岩东肖至龙岩南	S76 15A	0	0	S76	None	7109	7201	25.018124	116.97626	AK13+500	0	1	0
476	1410500554749067266	G007635004100120010	352A03	1	龙岩南至龙岩东肖	S76 10B	0	1	S76	None	7201	7109	25.018087	116.975044	BK13+650	0	1	0
477	1410500554715512834	G007635004100210020	342A01	1	适中至龙岩东肖	S76 10A	0	0	S76	None	7101	7109	25.007393	117.01347	AK9+440	0	1	0
478	1410500554732290050	G007635004100220020	352A01	1	龙岩东肖至适中	S76 0B	0	1	S76	None	7109	7101	25.007261	117.01288	BK9+490	0	1	0
479	1410500551477510146	G007635005000210010	34061F	1	龙门枢纽至龙岩西	G76 153A	0	0	G76	None	X300	7107	25.10141	116.94876	AK152+530	0	1	0
480	1410500561145380866	G007635005000220010	35061F	1	龙岩西至龙门枢纽	G76 151B	0	1	G76	None	7107	X300	25.101873	116.94657	BK152+790	0	1	0
481	1410500561162158081	G007635005000310010	340621	1	龙岩西至小池	G76 162A	0	0	G76	None	7107	7110	25.11065	116.93344	AK154+410	0	1	0
482	1410500568829345794	G007635005000320010	350621	1	小池至龙岩西	G76 153B	0	1	G76	None	7110	7107	25.110859	116.93295	BK154+440	0	1	0
483	1410500561183129601	G007635005000410010	340623	1	小池至古田	G76 174A	0	0	G76	None	7110	7104	25.177101	116.81155	AK170+470	0	1	0
485	1410500561216684034	G007635005000420010	350623	1	古田至小池	G76 162B	0	1	G76	None	7104	7110	25.182566	116.79802	BK172+300	0	1	0
487	1410500561233461249	G007635005000510010	340625	1	古田至下道湖枢纽	G76 179A	0	0	G76	None	7104	X430	25.183683	116.75989	AK176+400	0	1	0
488	1410500561254432769	G007635005000520010	350625	1	下道湖枢纽至古田	G76 174B	0	1	G76	None	X430	7104	25.185404	116.75626	BK176+800	0	1	0
489	1410500561271209986	G007635005000610010	340627	1	下道湖枢纽至蛟洋	G76 183A	0	0	G76	None	X430	7105	25.21238	116.71333	AK182+200	0	1	0
490	1410500561287987201	G007635005000620010	350627	1	蛟洋至下道湖枢纽	G76 179B	0	1	G76	None	7105	X430	25.212809	116.71272	BK182+230	0	1	0
491	1410500561304764418	G007635005000710010	340629	1	蛟洋至新泉	G76 199A	0	0	G76	None	7105	7106	25.319801	116.64142	AK198+000	0	1	0
492	1410500550651232257	G007635005000720010	350629	1	新泉至蛟洋	G76 183B	0	1	G76	None	7106	7105	25.324015	116.64061	BK198+470	0	1	0
493	1410500550693175298	G007635005000810010	34062B	1	新泉至北村枢纽	G76 203A	0	0	G76	None	7106	X260	25.33982	116.63607	AK200+300	0	1	0
494	1410500550718341121	G007635005000820010	35062B	1	北村枢纽至新泉	G76 199B	0	1	G76	None	X260	7106	25.340246	116.63559	BK200+350	0	1	0
495	1410500565222244353	G007635005000910010	34062D	1	北村枢纽至涂坊	G76 227A	0	0	G76	None	X260	7301	25.498976	116.4909	AK225+920	0	1	0
496	1410500550739312641	G007635005000920010	35062D	1	涂坊至北村枢纽	G76 203B	0	1	G76	None	7301	X260	25.500114	116.48967	BK226+050	0	1	0
497	1410500568850317313	G007635005001010010	34062F	1	涂坊至河田	G76 244A	0	0	G76	None	7301	7302	25.633163	116.42483	AK243+090	0	1	0
498	1410500550768672769	G007635005001020010	35062F	1	河田至涂坊	G76 227B	0	1	G76	None	7302	7301	25.633476	116.42457	BK243+120	0	1	0
499	1410500550789644290	G007635005001110010	340631	1	河田至长汀	G76 261A	0	0	G76	None	7302	7303	25.751827	116.34077	AK259+550	0	1	0
500	1410500550810615809	G007635005001120010	350631	1	长汀至河田	G76 244B	0	1	G76	None	7303	7302	25.752535	116.34023	BK259+610	0	1	0
501	1410500550831587329	G007635005001210010	340633	1	长汀至长汀古城	G76 283A	0	0	G76	None	7303	7304	25.760122	116.31947	AK262+060	0	1	0
502	1410500550848364545	G007635005001220010	350633	1	长汀古城至长汀	G76 261B	0	1	G76	None	7304	7303	25.760048	116.31796	BK262+200	0	1	0
503	1410500550869336065	G007635005001310010	360602	1	长汀古城至厦成闽赣	G76 286A-1	2	0	G76		7304	7305	25.868984	116.1621	AK28+050	0	1	0
505	1410500550890307585	G007635005001320010	370602	1	厦成闽赣至长汀古城	G76 283B-1	1	1	G76	None	7305	7304	25.866064	116.16496	BK280+800	0	1	0
507	1410500554770038785	G007635006000110010	342A05	1	龙岩南至小池	待定	0	0	S76	None	7201	7110	25.08459	116.95873	AK22+570	0	1	0
508	1410500562504335362	G007635006000120010	352A05	1	小池至龙岩南	S76 15B	0	1	S76	None	7110	7201	25.084963	116.95874	BK22+630	0	1	0
509	1410500552651915265	G150135001000310010	34081F	1	连江浦口至浦口枢纽	G1523 610A	0	0	G1523	None	2713	X810	26.25801	119.617096	AK609+550	0	1	0
510	1410500569043255298	G150135001000320010	35081F	1	浦口枢纽至连江浦口	G1523 608B	0	1	G1523	None	X810	2713	26.257744	119.617065	BK609+580	0	1	0
511	1410500559287304193	G150135001000410010	340D01	1	洋门枢纽至浦口枢纽	G1505 59A	0	0	G1505	None	X050	X810	26.25653	119.59356	AK56+820	0	1	0
512	1410500559304081410	G150135001000420010	350D01	1	浦口枢纽至洋门枢纽	G1505 49B	0	1	G1505	None	X810	X050	26.25677	119.59401	BK56+850	0	1	0
513	1410500564668596225	G150135001000510010	340D03	1	浦口枢纽至连江琯头东	G1505 69A	0	0	G1505	None	X810	6601	26.18417	119.60886	AK67+069	0	1	0
514	1410500559320858625	G150135001000520010	350D03	1	连江琯头东至浦口枢纽	G1505 59B	0	1	G1505	None	6601	X810	26.183722	119.609	BK67+119	0	1	0
515	1410500559341830145	G150135001000610010	340D05	1	连江琯头东至马尾琅岐	G1505 81A	0	0	G1505	None	6601	6602	26.096981	119.60501	AK77+399	0	1	0
516	1410500559358607362	G150135001000620010	350D05	1	马尾琅岐至连江琯头东	G1505 69B	0	1	G1505	None	6602	6601	26.097023	119.605415	BK77+429	0	1	0
517	1410500559379578882	G150135001000710010	340D07	1	马尾琅岐至长乐潭头	G1505 89A	0	0	G1505	None	6602	6603	26.022186	119.58025	AK87+859	0	1	0
518	1410500564647624705	G150135001000720010	350D07	1	长乐潭头至马尾琅岐	G1505 81B	0	1	G1505	None	6603	6602	26.02179	119.58028	BK87+889	0	1	0
519	1410500568657379329	G150135001000810010	340D09	1	长乐潭头至江朱枢纽	G1505 96A	0	0	G1505	None	6603	X930	25.987234	119.57912	AK91+919	0	1	0
520	1410500560239411202	G150135001000820010	350D09	1	江朱枢纽至长乐潭头	G1505 89B	0	1	G1505	None	X930	6603	25.986553	119.57896	BK91+949	0	1	0
521	1410500560256188418	G150135001000910010	340D0B	1	江朱枢纽至长乐鹤上	G1505 101A	0	0	G1505	None	X930	6604	25.926643	119.546875	AK99+869	0	1	0
522	1410500559434104833	G150135001000920010	350D0B	1	长乐鹤上至江朱枢纽	G1505 96B	0	1	G1505	None	6604	X930	25.925917	119.546524	BK99+909	0	1	0
523	1410500559455076353	G150135001001010010	340D0D	1	长乐鹤上至前塘枢纽	G1505 108A	0	0	G1505	None	6604	X940	25.9145	119.5343	AK101+739	0	1	0
524	1410500567612997634	G150135001001020010	350D0D	1	前塘枢纽至长乐鹤上	G1505 101B	0	1	G1505	None	X940	6604	25.913807	119.53309	BK101+839	0	1	0
525	1410500559509602306	G150135001001110010	340D11	1	长乐玉田至青口枢纽	G1505 123A	0	0	G1505	None	6605	X41A	25.868233	119.44326	AK114+709	0	1	0
526	1410500559526379521	G150135001001120010	350D11	1	青口枢纽至长乐玉田	G1505 111B	0	1	G1505	None	X41A	6605	25.868095	119.44257	BK114+739	0	1	0
527	1410500559471853570	G150135001001210010	340D0F	1	前塘枢纽至长乐玉田	G1505 112A	0	0	G1505	None	X940	6605	25.857674	119.47241	AK111+549	0	1	0
528	1410500559488630786	G150135001001220010	350D0F	1	长乐玉田至前塘枢纽	G1505 108B	0	1	G1505	None	6605	X940	25.857626	119.472046	BK111+739	0	1	0
529	1410500559685763074	G150135002000110010	340D1F	1	福州北至连江北	G1505 49A	0	0	G1505		2803	2716	26.241327	119.45099	AK39+950	0	1	0
530	1410500559702540289	G150135002000120010	350D1F	1	连江北至福州北	G1505 35B	0	1	G1505		2716	2803	26.241444	119.45051	BK40+000	0	1	0
531	1410500570066665474	G150135002000310010	340D21	1	福州北至桂湖	/	0	0	G1505	None	2803	2802	26.223227	119.35875	桂湖收费站出口	1	1	0
532	1410500570087636994	G150135002000320010	350D21	1	桂湖至福州北	/	0	1	G1505	None	2802	2803	26.220827	119.35521	桂湖收费站入口	1	1	0
533	1410500570410598401	G150135002000410010	340D23	1	桂湖至古城	/	0	0	G1505	None	2802	2800	26.143799	119.30886	古城收费站出口	1	1	0
534	1410500570242826242	G150135002000420010	350D23	1	古城至桂湖	/	0	1	G1505	None	2800	2802	26.221151	119.35579	古城收费站入口	1	1	0
535	1410500570033111041	G150135002000510010	340D1D	1	荆溪枢纽至荆溪	/	0	0	G1505	None	X720	6707	26.116993	119.189476	荆溪收费站出口	1	1	0
536	1410500570049888258	G150135002000520010	350D1D	1	荆溪至荆溪枢纽	/	0	1	G1505	None	6707	X720	26.123283	119.17252	荆溪收费站入口	1	1	0
537	1410500564597293057	G150135002000710010	340D1B	1	白龙枢纽至荆溪枢纽	G1505 4A	0	0	G1505	None	X330	X720	26.122799	119.15982	AK5+000	0	1	0
538	1410500559668985857	G150135002000720010	350D1B	1	荆溪枢纽至白龙枢纽	G1505 0B	0	1	G1505	None	X720	X330	26.12357	119.16163	BK5+050	0	1	0
539	1410500570809057281	G150135002000810010	340D20	1	连江北至洋门枢纽	G1505 49A	0	0	G1505		2716	X050	26.277172	119.515724	AK47+876	0	1	0
540	1410500570830028802	G150135002000820010	350D20	1	洋门枢纽至连江北	G1505 46B	0	1	G1505		X050	2716	26.279804	119.52053	BK47+906	0	1	0
541	1410500561111826434	G150235001000110010	340F03	1	塔埔枢纽至台商区张坂	S11 103A	0	0	S11	None	X160	4606	24.921133	118.779106	AK101+820	0	1	0
542	1410500564576321538	G150235001000120010	350F03	1	台商区张坂至塔埔枢纽	S11 98B	0	1	S11	None	4606	X160	24.92082	118.77941	BK101+850	0	1	0
543	1410500561128603650	G150235001000310010	340F05	1	台商区张坂至泉州东秀涂	S11 112A	0	0	S11	None	4606	4605	24.893167	118.7684	AK105+290	0	1	0
544	1410500560272965633	G150235001000320010	350F05	1	泉州东秀涂至台商区张坂	S11 103B	0	1	S11	None	4605	4606	24.892923	118.76835	BK105+320	0	1	0
545	1410500560293937153	G150235001000410010	340F07	1	泉州东秀涂至石狮北石湖	S11 119A	0	0	S11	None	4605	4604	24.832716	118.71112	AK114+430	0	1	0
546	1410500560306520065	G150235001000420010	350F07	1	石狮北石湖至泉州东秀涂	S11 112B	0	1	S11	None	4604	4605	24.82571	118.70554	BK115+280	0	0	0
547	1410500554388357122	G150235002000110010	341D05	1	晋江南至内坑枢纽	S58 27A	0	0	S58	None	4601	X390	24.757393	118.53552	AK20+800	0	1	0
548	1410500554405134338	G150235002000120010	351D05	1	内坑枢纽至晋江南	S58 19B	0	1	S58	None	X390	4601	24.757666	118.53461	BK20+830	0	1	0
549	1410500554371579905	G150235002000210010	341D03	1	樟井枢纽至晋江南	S58 19A	0	0	S58	None	X400	4601	24.748318	118.556244	AK18+440	0	1	0
550	1410500564559544321	G150235002000220010	351D03	1	晋江南至樟井枢纽	S58 16B	0	1	S58	None	4601	X400	24.748175	118.55579	BK18+470	0	1	0
551	1410500569420742658	G150235002000310010	341D01	1	晋江龙湖至樟井枢纽	/	0	0	S58	None	4603	X400	24.685467	118.5877	晋江龙湖入口代收	1	1	0
552	1410500569441714178	G150235002000320010	351D01	1	樟井枢纽至晋江龙湖	/	0	1	S58	None	X400	4603	24.685215	118.58774	晋江龙湖出口代收	1	1	0
553	1410500560361046017	G150235002000410010	340F0B	1	石狮至樟井枢纽	S11 132A	0	0	S11	None	4602	X400	24.751657	118.61069	AK128+190	0	1	0
554	1410500564542767106	G150235002000420010	350F0B	1	樟井枢纽至石狮	S11 125B	0	1	S11	None	X400	4602	24.750906	118.61006	BK128+210	0	1	0
555	1410500560323297282	G150235002000510010	340F09	1	石狮北石湖至石狮	S11 125A	0	0	S11	None	4604	4602	24.791658	118.668236	AK120+600	0	1	0
556	1410500560344268801	G150235002000520010	350F09	1	石狮至石狮北石湖	S11 119B	0	1	S11	None	4602	4604	24.790768	118.66646	BK120+800	0	1	0
557	1410500571085881346	G150235002000610010	341D02	1	福田枢纽至樟井枢纽	S58 16A	0	0	S58		X934	X400	24.714308	118.576485	AK12+860	0	1	0
558	1410500571106852865	G150235002000620010	351D02	1	樟井枢纽至福田枢纽	S58 10B	0	1	S58		X400	X934	24.701262	118.57483	BK12+890	0	1	0
559	1410500562370117634	G150235003000110010	341B0D	1	张坑枢纽至泉州北	S56 53A	0	0	S56	None	X140	3401	24.977858	118.565544	AK51+720	0	1	0
560	1410500561464147970	G150235003000120010	351B0D	1	泉州北至张坑枢纽	S56 42B	0	1	S56	None	3401	X140	24.978077	118.5657	BK51+750	0	1	0
561	1410500564525989889	G150235003000210010	341B0F	1	泉州北至洛江	S56 57A	0	0	S56	None	3401	3402	24.981243	118.61147	AK57+030	0	1	0
562	1410500561485119490	G150235003000220010	351B0F	1	洛江至泉州北	S56 53B	0	1	S56	None	3402	3401	24.981705	118.61183	BK57+060	0	1	0
563	1410500561501896706	G150235003000310010	341B11	1	洛江至草埔园枢纽	S56 64A	0	0	S56	None	3402	X150	24.984663	118.6424	AK60+250	0	1	0
564	1410500561518673921	G150235003000320010	351B11	1	草埔园枢纽至洛江	S56 57B	0	1	S56	None	X150	3402	24.985518	118.643875	BK60+390	0	1	0
565	1410500561535451138	G150235003000410010	341B13	1	草埔园枢纽至惠安南	S56 73A	0	0	S56	None	X150	3403	24.965782	118.726776	AK70+670	0	1	0
566	1410500564509212673	G150235003000420010	351B13	1	惠安南至草埔园枢纽	S56 64B	0	1	S56	None	3403	X150	24.9658	118.7271	BK70+700	0	1	0
567	1410500566824468481	G150235003000510010	341B15	1	惠安南至塔埔枢纽	S56 75A	0	0	S56	None	3403	X160	24.957584	118.7596	AK74+200	0	1	0
568	1410500554291888130	G150235003000520010	351B15	1	塔埔枢纽至惠安南	S56 73B	0	1	S56	None	X160	3403	24.957418	118.75999	BK74+230	0	1	0
569	1410500554308665345	G150235003000610010	341B17	1	塔埔枢纽至崇武	S56 85A	0	0	S56	None	X160	3404	24.968021	118.83833	AK83+700	0	1	0
570	1410500554329636865	G150235003000620010	351B17	1	崇武至塔埔枢纽	S56 75B	0	1	S56	None	3404	X160	24.968287	118.83864	BK83+730	0	1	0
571	1410500570184105986	G150235003000710010	341B19	1	崇武至惠东	/	0	0	S56	None	3404	3405	24.969193	118.90771	惠东收费站出口代收	1	1	0
572	1410500569739509762	G150235003000720010	351B19	1	惠东至崇武	/	0	1	S56	None	3405	3404	24.969408	118.90762	惠东收费站入口代收	1	1	0
573	1410500566862217218	G150235004000110010	341B0B	1	南安至张坑枢纽	S56 42A	0	0	S56	None	3406	X140	24.958105	118.467316	AK38+150	0	1	0
574	1410500562349146113	G150235004000120010	351B0B	1	张坑枢纽至南安	S56 39B	0	1	S56	None	X140	3406	24.958143	118.46827	BK38+180	0	1	0
575	1410500561409622017	G150235004000210010	341B09	1	南安南至南安	S56 39A	0	0	S56	None	3407	3406	24.90497	118.42516	AK33+470	0	1	0
576	1410500562676301826	G150235004000220010	351B09	1	南安至南安南	S56 32B	0	1	S56	None	3406	3407	24.905401	118.42532	BK33+500	0	1	0
577	1410500561376067586	G150235004000310010	341B07	1	南安官桥至南安南	S56 32A	0	0	S56	None	3408	3407	24.862917	118.40059	AK27+960	0	1	0
578	1410500561392844802	G150235004000320010	351B07	1	南安南至南安官桥	S56 21B	0	1	S56	None	3407	3408	24.863655	118.40052	BK28+020	0	1	0
579	1410500561342513153	G150235004000410010	341B05	1	南安水头西至南安官桥	S56 21A	0	0	S56	None	3409	3408	24.74508	118.39351	AK14+295	0	1	0
580	1410500561359290370	G150235004000420010	351B05	1	南安官桥至南安水头西	S56 13B	0	1	S56	None	3408	3409	24.745758	118.39346	BK14+325	0	1	0
581	1410500554128310273	G150235004000510010	341B03	1	西锦枢纽至南安水头西	S56 13A	0	0	S56	None	X600	3409	24.726416	118.397194	AK12+260	0	1	0
582	1410500561325735938	G150235004000520010	351B03	1	南安水头西至西锦枢纽	S56 10B	0	1	S56	None	3409	X600	24.726742	118.39678	BK12+290	0	1	0
583	1410500569705955329	G150235004000610010	341B01	1	南安石井至促进枢纽	/	0	0	S56		3410	X933	24.635939	118.41786	南安石井收费站入口	1	1	0
584	1410500569722732546	G150235004000620010	351B01	1	促进枢纽至南安石井	/	0	1	S56		X933	3410	24.635506	118.41761	南安石井收费站出口	1	1	0
585	1410500571056521218	G150235004000710010	341B02	1	促进枢纽至西锦枢纽	S56 10A	0	0	S56		X933	X600	24.658562	118.409836	AK3+980	0	0	0
586	1410500571073298433	G150235004000720010	351B02	1	西锦枢纽至促进枢纽	S56 2B	0	1	S56		X600	X933	24.658508	118.40973	BK4+010	0	1	0
587	1410500561925521410	G151435001000110010	360702	1	武夷山北至宁上闽赣	G1514 299A-1	2	0	G1514	None	5107	5108	27.817371	117.93563	AK280+900	0	1	0
589	1410500561959075841	G151435001000120010	370702	1	宁上闽赣至武夷山北	G1514 276B-1	1	1	G1514	None	5108	5107	27.84446	117.910416	BK286+770	0	1	0
591	1410500561891966978	G151435001000210010	340725	1	武夷山至武夷山崇安	G1514 269A	0	0	G1514	None	5106	5112	27.706198	118.02859	AK260+424	0	1	0
592	1410500561908744193	G151435001000220010	350725	1	武夷山崇安至武夷山	G1514 259B	0	1	G1514	None	5112	5106	27.706793	118.02828	BK260+492	0	0	0
593	1410500561854218241	G151435001000310010	340723	1	九曲至武夷山	G1514 259A	0	0	G1514	None	5105	5106	27.689379	118.02733	AK258+520	0	1	0
594	1410500561870995458	G151435001000320010	350723	1	武夷山至九曲	G1514 248B	0	1	G1514	None	5106	5105	27.690096	118.02745	BK258+585	0	1	0
595	1410500564475658242	G151435001000410010	340721	1	下坝枢纽至九曲	G1514 248A	0	0	G1514	None	XB10	5105	27.58642	117.99129	AK245+925	0	1	0
596	1410500561837441025	G151435001000420010	350721	1	九曲至下坝枢纽	G1514 238B	0	1	G1514	None	5105	XB10	27.587107	117.99138	BK245+966	0	1	0
597	1410500562751799297	G151435001000510010	34071F	1	兴田至下坝枢纽	G1514 238A	0	0	G1514	None	5102	XB10	27.504848	118.02727	AK234+322	0	1	0
598	1410500561820663809	G151435001000520010	35071F	1	下坝枢纽至兴田	G1514 233B	0	1	G1514	None	XB10	5102	27.504341	118.02618	BK234+357	0	1	0
599	1410500561740972034	G151435001000610010	34071B	1	将口至松柏枢纽	G1514 224A	0	0	G1514	None	8306	X360	27.457357	118.08786	AK222+200	0	1	0
600	1410500561757749250	G151435001000620010	35071B	1	松柏枢纽至将口	G1514 220B	0	1	G1514	None	X360	8306	27.457012	118.08675	BK222+300	0	1	0
601	1410500561678057474	G151435001000710010	340719	1	水吉至将口	G1514 220A	0	0	G1514	None	8305	8306	27.456799	118.11442	AK219+460	0	1	0
602	1410500561694834690	G151435001000720010	350719	1	将口至水吉	G1514 194B	0	1	G1514	None	8306	8305	27.457247	118.1135	BK219+503	0	1	0
603	1410500567898210306	G151435001000810010	340717	1	回龙至水吉	G1514 194A	0	0	G1514	None	8304	8305	27.478205	118.42661	AK184+800	0	1	0
604	1410500567701078018	G151435001000820010	350717	1	水吉至回龙	G1514 184B	0	1	G1514	None	8305	8304	27.477959	118.426384	BK184+831	0	1	0
605	1410500561640308737	G151435001000910010	340715	1	范屯枢纽至回龙	G1514 184A	0	0	G1514	None	X370	8304	27.482048	118.445496	AK183+010	0	1	0
606	1410500561657085953	G151435001000920010	350715	1	回龙至范屯枢纽	G1514 153B	0	1	G1514	None	8304	X370	27.481562	118.4439	BK182+886	0	1	0
607	1410500561606754306	G151435001001010010	340713	1	政和至范屯枢纽	G1514 153A	0	0	G1514	None	8303	X370	27.354853	118.7686	AK145+240	0	1	0
608	1410500561623531521	G151435001001020010	350713	1	范屯枢纽至政和	G1514 143B	0	1	G1514	None	X370	8303	27.35417	118.76618	BK145+288	0	1	0
609	1410500561569005569	G151435001001110010	340711	1	杨源至政和	G1514 143A	0	0	G1514	None	8302	8303	27.165375	119.00597	AK109+700	0	1	0
610	1410500561589977089	G151435001001120010	350711	1	政和至杨源	G1514 108B	0	1	G1514	None	8303	8302	27.165905	119.00514	BK109+251	0	1	0
611	1410500564458881026	G151435001001210010	341201	1	大溪枢纽至白水洋	S21 14A	0	0	S21	None	X350	2403	27.111956	119.03481	AK3+900	0	1	0
612	1410500562185568258	G151435001001220010	351201	1	白水洋至大溪枢纽	S21 0B	0	1	S21	None	2403	X350	27.11115	119.03509	BK3+950	0	1	0
613	1410500562718244865	G151435001001310010	34070F	1	大溪枢纽至杨源	G1514 108A	0	0	G1514	None	X350	8302	27.148895	119.01582	AK106+352	0	1	0
614	1410500561552228354	G151435001001320010	35070F	1	杨源至大溪枢纽	G1514 104B	0	1	G1514	None	8302	X350	27.149324	119.01544	BK106+348	0	1	0
615	1410500551016136705	G151435001001510010	34070D	1	周宁至大溪枢纽	G1514 104A	0	0	G1514	None	2402	X350	27.069517	119.31701	AK74+000	0	1	0
616	1410500551037108225	G151435001001520010	35070D	1	大溪枢纽至周宁	G1514 73B	0	1	G1514	None	X350	2402	27.06968	119.31648	BK74+300	0	1	0
617	1410500566774136833	G151435001001610010	340727	1	武夷山崇安至武夷山北	G1514 276A	0	0	G1514	None	5112	5107	27.783298	117.989365	AK	0	1	0
618	1410500566790914050	G151435001001620010	350727	1	武夷山北至武夷山崇安	G1514 269B	0	1	G1514	None	5107	5112	27.783823	117.98888	BK	0	1	0
619	1410500565570371585	G151435002000110010	340707	1	福安枢纽至康厝枢纽	G1514 38A	0	0	G1514	None	X340	X660	27.061047	119.66781	AK30+200	0	0	0
620	1410500565553594370	G151435002000120010	350707	1	康厝枢纽至福安枢纽	G1514 31B	0	1	G1514	None	X660	X340	27.061663	119.66581	BK30+230	0	1	0
621	1410500550953222146	G151435002000210010	340709	1	康厝枢纽至白云山	G1514 43A	0	0	G1514	None	X660	2401	27.06074	119.566605	AK42+420	0	1	0
622	1410500550974193665	G151435002000220010	350709	1	白云山至康厝枢纽	G1514 38B	0	1	G1514	None	2401	X660	27.060476	119.566605	BK42+470	0	1	0
623	1410500550995165185	G151435002000310010	34070B	1	白云山至周宁	G1514 73A	0	0	G1514	None	2401	2402	27.04272	119.55054	AK70+712	0	1	0
624	1410500568871288834	G151435002000320010	35070B	1	周宁至白云山	G1514 43B	0	1	G1514	None	2402	2401	27.042414	119.55083	BK70+742	0	1	0
625	1410500562202345474	G151435002000610010	341203	1	白水洋至屏南	S21 27A	0	0	S21	None	2403	2404	26.923315	119.014786	AK25+540	0	1	0
626	1410500562223316993	G151435002000620010	351203	1	屏南至白水洋	S21 14B	0	1	S21	None	2404	2403	26.923016	119.01491	BK25+570	0	1	0
627	1410500558985314305	G151735001000110010	340B0D	1	仙游游洋至五星枢纽	G1517 91A	0	0	G1517	None	4406	X780	25.648933	118.886024	AK77+890	0	1	0
628	1410500559002091522	G151735001000120010	350B0D	1	五星枢纽至仙游游洋	G1517 77B	0	1	G1517	None	X780	4406	25.649181	118.88544	BK77+920	0	1	0
629	1410500568611241985	G151735001000210010	340B0B	1	涵江庄边至仙游游洋	G1517 77A	0	0	G1517	None	4405	4406	25.624174	118.985306	AK66+720	0	0	0
630	1410500558968537090	G151735001000220010	350B0B	1	仙游游洋至涵江庄边	G1517 65B	0	1	G1517	None	4406	4405	25.624825	118.98453	BK66+750	0	1	0
631	1410500567784964097	G151735001000310010	340B09	1	涵江萩芦至涵江庄边	G1517 65A	0	0	G1517	None	4404	4405	25.610046	118.98945	AK64+720	0	1	0
632	1410500558951759874	G151735001000320010	350B09	1	涵江庄边至涵江萩芦	G1517 48B	0	1	G1517	None	4405	4404	25.607725	118.98982	BK64+750	0	0	0
633	1410500558909816833	G151735001000410010	340B07	1	涵江江口至涵江萩芦	G1517 48A	0	0	G1517	None	4403	4404	25.49986	119.18746	AK39+620	0	1	0
634	1410500558930788353	G151735001000420010	350B07	1	涵江萩芦至涵江江口	G1517 38B	0	1	G1517	None	4404	4403	25.50004	119.18698	BK39+650	0	1	0
635	1410500558876262402	G151735001000510010	340B05	1	港后枢纽至涵江江口	G1517 38A	0	0	G1517	None	X790	4403	25.494576	119.19788	AK38+370	0	1	0
636	1410500558893039618	G151735001000520010	350B05	1	涵江江口至港后枢纽	G1517 36B	0	1	G1517	None	4403	X790	25.49456	119.197426	BK38+400	0	1	0
637	1410500558842707970	G151735001000610010	340B03	1	荔城北高至三江口枢纽	G1517 22A	0	0	G1517	None	4402	X800	25.341417	119.12812	AK13+560	0	1	0
638	1410500558859485185	G151735001000620010	350B03	1	三江口枢纽至荔城北高	G1517 12B	0	1	G1517	None	X800	4402	25.341734	119.12767	BK13+600	0	1	0
639	1410500569999556610	G151735001000710010	340B01	1	秀屿埭头至荔城北高	/	0	0	G1517	None	4401	4402	25.335459	119.13085	秀屿埭头收费站入口	1	1	0
640	1410500570016333826	G151735001000720010	350B01	1	荔城北高至秀屿埭头	/	0	1	G1517	None	4402	4401	25.336758	119.13596	秀屿埭头收费站出口	1	1	0
641	1410500568011456514	G151735002000110010	340B13	1	吉口至明溪	G1517 295A	0	0	G1517	None	7907	7908	26.298504	117.39028	AK281+180	0	1	0
642	1410500559090171905	G151735002000120010	350B13	1	明溪至吉口	G1517 280B	0	1	G1517	None	7908	7907	26.299618	117.38717	BK281+526	0	1	0
643	1410500559052423170	G151735002000210010	340B11	1	三明岩前至吉口	G1517 280A	0	0	G1517	None	7906	7907	26.289068	117.40227	AK279+600	0	1	0
644	1410500559073394689	G151735002000220010	350B11	1	吉口至三明岩前	G1517 270B	0	1	G1517	None	7907	7906	26.289242	117.40191	BK279+636	0	1	0
645	1410500559018868738	G151735002000310010	340B0F	1	畔溪枢纽至三明岩前	G1517 270A	0	0	G1517	None	X750	7906	26.239225	117.46936	AK270+064	0	1	0
646	1410500559035645954	G151735002000320010	350B0F	1	三明岩前至畔溪枢纽	G1517 266B	0	1	G1517	None	7906	X750	26.239698	117.467445	BK270+234	0	1	0
647	1410500569504628737	G151735003000110010	340B16	1	永泰嵩口至尤溪中仙	G1517 146A	0	0	G1517	None	9201	9301	25.943546	118.35446	AK147+265	0	1	0
648	1410500569521405954	G151735003000120010	350B16	1	尤溪中仙至永泰嵩口	G1517 116B	0	1	G1517	None	9301	9201	25.944138	118.35149	BK147+300	0	1	0
649	1410500569357828098	G151735003000210010	340B17	1	潼关枢纽至永泰嵩口	G1517 116A	0	0	G1517	None	X932	9201	25.809204	118.58918	AK114+900	0	1	0
650	1410500569374605314	G151735003000220010	350B17	1	永泰嵩口至潼关枢纽	G1517 94B	0	1	G1517	None	9201	X932	25.809196	118.58847	BK114+945	0	1	0
651	1410500569148112898	G151735004000110010	340B15	1	尤溪中仙至华口枢纽	G1517 159A	0	0	G1517	None	9301	X931	25.939037	118.33528	AK149+290	0	1	0
652	1410500569164890114	G151735004000120010	350B15	1	华口枢纽至尤溪中仙	G1517 146B	0	1	G1517	None	X931	9301	25.938456	118.33452	BK149+320	0	1	0
653	1410500570511261697	G151735005000610010	340B1C	1	明溪至明溪盖洋	G1517 300A	0	0	G1517	None	7908	9308	26.408672	117.0773	AK299+288	0	1	0
654	1410500570528038914	G151735005000620010	350B1C	1	明溪盖洋至明溪	G1517 279B	0	1	G1517	None	9308	7908	26.408556	117.07446	BK299+412	0	0	0
655	1410500570544816130	G151735005000710010	340B1D	1	明溪盖洋至宁化泉上	G1517 310A	0	0	G1517	None	9308	9309	26.412949	117.058235	AK301+160	0	1	0
656	1410500570561593346	G151735005000720010	350B1D	1	宁化泉上至明溪盖洋	G1517 300B	0	1	G1517	None	9309	9308	26.412912	117.05769	BK301+200	0	1	0
657	1410500570574176257	G151735005000810010	340B1E	1	宁化泉上至明溪枫溪	G1517 326A	0	0	G1517	None	9309	9310	26.480404	116.88814	AK322+030	0	1	0
658	1410500570590953473	G151735005000820010	350B1E	1	明溪枫溪至宁化泉上	G1517 310B	0	1	G1517	None	9310	9309	26.48105	116.88732	BK322+065	0	1	0
659	1410500570607730690	G151735005000910010	340B1F	1	明溪枫溪至建宁均口	G1517 351A	0	0	G1517	None	9310	9311	26.672565	116.793304	AK349+564	0	1	0
660	1410500570624507906	G151735005000920010	350B1F	1	建宁均口至明溪枫溪	G1517 326B	0	1	G1517	None	9311	9310	26.672777	116.792854	BK349+608	0	1	0
661	1410500570637090818	G151735005001010010	340B20	1	建宁均口至建宁西	G1517 368A	0	0	G1517	None	9311	9312	26.69462	116.78851	AK352+600	0	1	0
662	1410500570653868033	G151735005001020010	350B20	1	建宁西至建宁均口	G1517 351B	0	1	G1517	None	9312	9311	26.695147	116.78823	BK352+635	0	1	0
663	1410500570670645249	G151735005001110010	340B21	1	建宁西至金饶山枢纽	G1517 374A	0	0	G1517	None	9312	XXXX	26.838305	116.76802	AK370+330	0	1	0
664	1410500570691616769	G151735005001120010	350B21	1	金饶山枢纽至建宁西	G1517 368B	0	1	G1517	None	XXXX	9312	26.83843	116.76788	BK370+361	0	1	0
665	1410500570918109185	G152335001000110010	340867	1	福鼎巽城至坑门里枢纽	G1523 401A	0	0	G1523		2108	XX01	27.21888	120.28517	AK16+850	0	1	0
666	1410500570934886401	G152335001000120010	350867	1	坑门里枢纽至福鼎巽城	G1523 397B	0	1	G1523		XX01	2108	27.210918	120.283325	BK16+880	0	1	0
667	1410500570951663618	G152335001000210010	340866	1	福鼎东至福鼎巽城	G1523 397A	0	0	G1523		2109	2108	27.228825	120.287636	AK15+080	0	1	0
668	1410500570968440834	G152335001000220010	350866	1	福鼎巽城至福鼎东	G1523 393B	0	1	G1523		2108	2109	27.22887	120.28784	BK15+225	0	1	0
669	1410500570985218050	G152335001000510010	360801	1	甬莞闽浙至福鼎东	G1523 393A-1	1	0	G1523	None	2110	2109	27.250626	120.37669	AK1+580	0	1	0
671	1410500571018772482	G152335001000520010	370801	1	福鼎东至甬莞闽浙	G1523 382B-1	2	1	G1523	None	2109	2110	27.250217	120.37695	BK10+450	0	1	0
673	1410500562047156225	G15W335001000110010	340803	1	福鼎管阳至柘荣	G1523 466A	0	0	G1523	None	2106	2509	27.265759	120.03222	AK448+010	0	1	0
674	1410500568170840066	G15W335001000120010	350803	1	柘荣至福鼎管阳	G1523 447B	0	1	G1523	None	2509	2106	27.266184	120.02919	BK448+265	0	1	0
675	1410500562948931586	G15W335001000210010	340805	1	柘荣至福安北	G1523 497A	0	0	G1523	None	2509	2508	27.210587	119.88369	AK467+910	0	1	0
676	1410500562063933442	G15W335001000220010	350805	1	福安北至柘荣	G1523 466B	0	1	G1523	None	2508	2509	27.210611	119.88293	BK468+216	0	1	0
677	1410500562080710657	G15W335001000310010	340807	1	福安北至坂中枢纽	G1523 498A	0	0	G1523	None	2508	X670	27.131817	119.634865	AK497+680	0	1	0
678	1410500562776965121	G15W335001000320010	350807	1	坂中枢纽至福安北	G1523 497B	0	1	G1523	None	X670	2508	27.131102	119.63436	BK497+735	0	1	0
679	1410500562097487874	G15W335001000410010	340809	1	坂中枢纽至康厝枢纽	G1523 507A	0	0	G1523	None	X670	X660	27.11825	119.625595	AK499+460	0	1	0
680	1410500562114265090	G15W335001000420010	350809	1	康厝枢纽至坂中枢纽	G1523 498B	0	1	G1523	None	X660	X670	27.117811	119.62541	BK499+500	0	1	0
681	1410500553398501378	G15W335001100210010	34080D	1	福安西至福安甘棠	G1523 523A	0	0	G1523	None	2411	2410	26.992258	119.59144	AK514+770	0	1	0
682	1410500553415278593	G15W335001100220010	35080D	1	福安甘棠至福安西	G1523 514B	0	1	G1523	None	2410	2411	26.991755	119.59177	BK514+805	0	1	0
683	1410500552438005762	G15W335001100310010	34080F	1	福安甘棠至宁德八都	G1523 538A	0	0	G1523	None	2410	2511	26.906973	119.584564	AK524+670	0	1	0
684	1410500569026478082	G15W335001100320010	35080F	1	宁德八都至福安甘棠	G1523 523B	0	1	G1523	None	2511	2410	26.905968	119.58418	BK524+770	0	1	0
685	1410500567919181825	G15W335001100410010	340811	1	宁德八都至宁德西	G1523 546A	0	0	G1523	None	2511	2513	26.74785	119.540276	AK544+685	0	1	0
686	1410500566878994433	G15W335001100420010	350811	1	宁德西至宁德八都	G1523 538B	0	1	G1523	None	2513	2511	26.744902	119.539154	BK545+000	0	1	0
687	1410500552454782978	G15W335001100510010	340813	1	宁德西至井上枢纽	G1523 551A	0	0	G1523	None	2513	X890	26.720802	119.543816	AK547+850	0	1	0
688	1410500552475754498	G15W335001100520010	350813	1	井上枢纽至宁德西	G1523 546B	0	1	G1523	None	X890	2513	26.719753	119.5447	BK547+900	0	1	0
689	1410500563192201217	G15W335001100610010	34080B	1	康厝枢纽至福安西	G1523 514A	0	0	G1523	None	X660	2411	27.005646	119.59062	AK513+280	0	1	0
690	1410500562131042305	G15W335001100620010	35080B	1	福安西至康厝枢纽	G1523 507B	0	1	G1523	None	2411	X660	27.00488	119.59056	BK513+340	0	1	0
691	1410500562013601794	G15W335001100710010	340801	1	邦福枢纽至福鼎管阳	G1523 447A	0	0	G1523	None	X960	2106	27.26252	120.04532	AK22+500	0	1	0
692	1410500562030379009	G15W335001100720010	350801	1	福鼎管阳至邦福枢纽	G1523 422B	0	1	G1523	None	2106	X960	27.262323	120.04544	BK22+530	0	1	0
693	1410500563154452481	G15W335002000110010	340815	1	增坂枢纽至宁德东	G1523 558A	0	0	G1523	None	X840	2510	26.676466	119.59081	AK557+850	0	1	0
694	1410500552492531713	G15W335002000120010	350815	1	宁德东至增坂枢纽	G1523 553B	0	1	G1523	None	2510	X840	26.675207	119.590996	BK558+025	0	1	0
695	1410500552513503233	G15W335002000210010	340817	1	宁德东至飞鸾	G1523 569A	0	0	G1523	None	2510	2506	26.666143	119.58938	AK559+080	0	0	0
696	1410500552534474754	G15W335002000220010	350817	1	飞鸾至宁德东	G1523 558B	0	1	G1523	None	2506	2510	26.662807	119.5882	BK559+470	0	1	0
697	1410500552551251969	G15W335003000110010	340819	1	飞鸾至罗源湾	G1523 582A	0	0	G1523	None	2506	2711	26.477259	119.60982	AK581+100	0	1	0
698	1410500552568029185	G15W335003000120010	350819	1	罗源湾至飞鸾	G1523 569B	0	1	G1523	None	2711	2506	26.477043	119.61018	BK581+150	0	1	0
699	1410500552589000706	G15W335003000210010	34081B	1	罗源湾至连江马鼻	G1523 593A	0	0	G1523	None	2711	2712	26.425697	119.635994	AK592+770	0	1	0
700	1410500568191811585	G15W335003000220010	35081B	1	连江马鼻至罗源湾	G1523 582B	0	1	G1523	None	2712	2711	26.425587	119.63637	BK592+800	0	1	0
701	1410500552609972225	G15W335003000410010	34081D	1	连江马鼻至连江浦口	G1523 608A	0	0	G1523	None	2712	2713	26.27432	119.6283	AK606+300	0	1	0
702	1410500552630943746	G15W335003000420010	35081D	1	连江浦口至连江马鼻	G1523 593B	0	1	G1523	None	2713	2712	26.273184	119.628204	BK606+350	0	1	0
703	1410500567550083073	G15W335004000110010	340821	1	南屿枢纽Flag至闽侯旗山	G1523 694A	0	0	G1523	None	X480	4301	25.947046	119.22697	AK694+550	0	1	0
704	1410500552681275393	G15W335004000120010	350821	1	闽侯旗山至南屿枢纽Flag	G1523 694B	0	1	G1523	None	4301	X480	25.94622	119.226685	BK694+500	0	1	0
705	1410500552702246914	G15W335004000210010	340823	1	闽侯旗山至永泰葛岭	G1523 709A	0	0	G1523	None	4301	4302	25.898367	119.10469	AK709+300	0	1	0
706	1410500552719024130	G15W335004000220010	350823	1	永泰葛岭至闽侯旗山	G1523 694B	0	1	G1523	None	4302	4301	25.898163	119.10459	BK709+250	0	1	0
707	1410500552739995649	G15W335004000310010	340825	1	永泰葛岭至永泰东	G1523 721A	0	0	G1523	None	4302	4303	25.878908	119.067535	AK714+100	0	1	0
708	1410500552756772866	G15W335004000320010	350825	1	永泰东至永泰葛岭	G1523 709B	0	1	G1523	None	4303	4302	25.87869	119.06761	BK714+150	0	1	0
709	1410500552773550081	G15W335004000410010	340827	1	永泰东至永泰西	G1523 730A	0	0	G1523	None	4303	4304	25.850239	118.98662	AK723+600	0	0	0
710	1410500552794521602	G15W335004000420010	350827	1	永泰西至永泰东	G1523 721B	0	1	G1523	None	4304	4303	25.849678	118.985756	BK723+500	0	1	0
711	1410500552815493122	G15W335004000510010	340829	1	永泰西至永泰梧桐	G1523 734A	0	0	G1523	None	4304	4305	25.834923	118.909515	AK732+250	0	1	0
712	1410500552832270338	G15W335004000520010	350829	1	永泰梧桐至永泰西	G1523 730B	0	1	G1523	None	4305	4304	25.834417	118.909294	BK732+300	0	1	0
713	1410500569387188225	G15W335004000810010	340863	1	潼关枢纽至五星枢纽	G1523 758A	0	0	G1523	None	X932	X780	25.697117	118.75196	AK755+800	0	1	0
714	1410500569403965441	G15W335004000820010	350863	1	五星枢纽至潼关枢纽	G1523 756B	0	1	G1523	None	X780	X932	25.697119	118.75218	BK75+600	0	0	0
715	1410500552853241857	G15W335005000110010	34082B	1	永泰梧桐至潼关枢纽	G1523 751A	0	0	G1523	None	4305	X932	25.727777	118.77218	AK751+200	0	1	0
716	1410500552874213377	G15W335005000120010	35082B	1	潼关枢纽至永泰梧桐	G1523 734B	0	1	G1523	None	X932	4305	25.727621	118.77214	BK751+250	0	1	0
717	1410500569060032513	G15W335005000210010	34082D	1	五星枢纽至仙游菜溪	G1523 773A	0	0	G1523	None	X780	4507	25.57352	118.717545	AK772+450	0	1	0
718	1410500552890990594	G15W335005000220010	35082D	1	仙游菜溪至五星枢纽	G1523 758B	0	1	G1523	None	4507	X780	25.57301	118.71772	BK772+480	0	1	0
719	1410500552907767809	G15W335005000310010	34082F	1	仙游菜溪至仙游榜头	G1523 788A	0	0	G1523	None	4507	4508	25.55279	118.710236	AK773+980	0	1	0
720	1410500552928739329	G15W335005000320010	35082F	1	仙游榜头至仙游菜溪	G1523 773B	0	1	G1523	None	4508	4507	25.552929	118.710625	BK773+950	0	1	0
721	1410500552945516545	G15W335005000410010	340831	1	仙游榜头至蒲峰枢纽	G1523 797A	0	0	G1523	None	4508	X540	25.435768	118.69043	AK788+500	0	1	0
722	1410500552962293761	G15W335005000420010	350831	1	蒲峰枢纽至仙游榜头	G1523 788B	0	1	G1523	None	X540	4508	25.433434	118.68631	BK788+750	0	1	0
723	1410500552983265282	G15W335005000510010	340833	1	蒲峰枢纽至仙游龙华	G1523 801A	0	0	G1523	None	X540	4509	25.350084	118.6367	AK799+880	0	1	0
724	1410500553004236802	G15W335005000520010	350833	1	仙游龙华至蒲峰枢纽	G1523 797B	0	1	G1523	None	4509	X540	25.349358	118.63613	BK799+910	0	1	0
725	1410500567810129922	G15W335006000110010	340835	1	仙游龙华至洛江北	G1523 814A	0	0	G1523	None	4509	4808	25.340658	118.625626	AK801+230	0	0	0
726	1410500554891673601	G15W335006000120010	350835	1	洛江北至仙游龙华	G1523 801B	0	1	G1523	None	4808	4509	25.341442	118.62624	BK801+200	0	1	0
727	1410500554908450818	G15W335006000210010	340837	1	洛江北至南安乐峰	G1523 822A	0	0	G1523	None	4808	4807	25.207664	118.54765	AK820+270	0	1	0
728	1410500554925228034	G15W335006000220010	350837	1	南安乐峰至洛江北	G1523 814B	0	1	G1523	None	4807	4808	25.207354	118.54733	BK820+300	0	1	0
729	1410500554946199554	G15W335006000310010	340839	1	南安乐峰至南安梅山	G1523 833A	0	0	G1523	None	4807	4806	25.170149	118.48122	AK829+000	0	1	0
730	1410500564437909506	G15W335006000320010	350839	1	南安梅山至南安乐峰	G1523 822B	0	1	G1523	None	4806	4807	25.169842	118.48101	BK829+030	0	1	0
731	1410500554962976769	G15W335006000410010	34083B	1	南安梅山至亭川枢纽	G1523 841A	0	0	G1523	None	4806	X460	25.137878	118.4545	AK834+250	0	1	0
732	1410500554983948289	G15W335006000420010	35083B	1	亭川枢纽至南安梅山	G1523 833B	0	1	G1523	None	X460	4806	25.136427	118.45362	BK834+352	0	1	0
733	1410500555000725506	G15W335007000110010	34083D	1	亭川枢纽至南安金淘	G1523 844A	0	0	G1523	None	X460	4801	25.106215	118.37002	AK844+090	0	1	0
734	1410500555017502722	G15W335007000120010	35083D	1	南安金淘至亭川枢纽	G1523 841B	0	1	G1523	None	4801	X460	25.106668	118.36895	BK844+150	0	1	0
735	1410500555038474241	G15W335007000210010	34083F	1	南安金淘至安溪枢纽	G1523 857A	0	0	G1523	None	4801	X630	25.10833	118.35604	AK845+580	0	1	0
736	1410500564421132289	G15W335007000220010	35083F	1	安溪枢纽至南安金淘	G1523 844B	0	1	G1523	None	X630	4801	25.108135	118.355415	BK845+610	0	1	0
737	1410500555055251458	G15W335007000310010	340841	1	安溪枢纽至安溪东	G1523 858A	0	0	G1523	None	X630	4802	25.054901	118.25808	AK858+112	0	1	0
738	1410500562533695489	G15W335007000320010	350841	1	安溪东至安溪枢纽	G1523 857B	0	1	G1523	None	4802	X630	25.055044	118.26406	BK857+525	0	1	0
739	1410500555072028674	G15W335007000410010	340843	1	安溪东至安溪	G1523 868A	0	0	G1523	None	4802	4803	25.053576	118.2441	AK859+580	0	1	0
740	1410500555093000194	G15W335007000420010	350843	1	安溪至安溪东	G1523 858B	0	1	G1523	None	4803	4802	25.053503	118.24361	BK859+610	0	1	0
741	1410500564404355073	G15W335007000510010	340845	1	安溪至凤城枢纽	G1523 873A	0	0	G1523	None	4803	X880	25.04557	118.14651	AK870+730	0	1	0
742	1410500555109777410	G15W335007000520010	350845	1	凤城枢纽至安溪	G1523 868B	0	1	G1523	None	X880	4803	25.04576	118.145935	BK870+760	0	1	0
743	1410500555126554625	G15W335007000610010	340847	1	凤城枢纽至安溪官桥	G1523 880A	0	0	G1523	None	X880	4804	25.038712	118.074875	AK878+700	0	1	0
744	1410500555143331842	G15W335007000620010	350847	1	安溪官桥至凤城枢纽	G1523 873B	0	1	G1523	None	4804	X880	25.03847	118.07496	BK878+730	0	1	0
745	1410500566807691266	G15W335007000710010	340849	1	安溪官桥至安溪龙门	G1523 888A	0	0	G1523	None	4804	4805	25.010777	118.06356	AK882+220	0	1	0
746	1410500555164303361	G15W335007000720010	350849	1	安溪龙门至安溪官桥	G1523 880B	0	1	G1523	None	4805	4804	25.01034	118.06385	BK882+300	0	1	0
747	1410500555235606530	G15W335008000210010	340851	1	长泰枋洋至长泰岩溪	G1523 937A	0	0	G1523	None	3801	3802	24.738237	117.80595	AK937+170	0	1	0
748	1410500562554667009	G15W335008000220010	350851	1	长泰岩溪至长泰枋洋	G1523 924B	0	1	G1523	None	3802	3801	24.737755	117.80608	BK937+200	0	1	0
749	1410500566916743169	G15W335008000310010	340853	1	长泰岩溪至陈巷枢纽	G1523 943A	0	0	G1523	None	3802	X550	24.717487	117.79793	AK939+650	0	1	0
750	1410500555256578050	G15W335008000320010	350853	1	陈巷枢纽至长泰岩溪	G1523 937B	0	1	G1523	None	X550	3802	24.71683	117.797745	BK939+680	0	1	0
751	1410500555273355265	G15W335009000110010	340855	1	天宝枢纽Flag至漳州天宝	G1523 970A	0	0	G1523	None	X570	4101	24.60626	117.570694	AK969+090	0	1	0
752	1410500555290132482	G15W335009000120010	350855	1	漳州天宝至天宝枢纽Flag	G1523 967B	0	1	G1523	None	4101	X570	24.605797	117.56998	BK969+126	0	1	0
753	1410500555306909698	G15W335009000210010	340857	1	漳州天宝至靖城枢纽	G1523 978A	0	0	G1523	None	4101	X610	24.592396	117.552734	AK971+536	0	1	0
754	1410500555323686914	G15W335009000220010	350857	1	靖城枢纽至漳州天宝	G1523 970B	0	1	G1523	None	X610	4101	24.592045	117.55202	BK971+590	0	1	0
755	1410500555344658433	G15W335009000310010	340859	1	靖城枢纽至南靖	G1523 987A	0	0	G1523	None	X610	4102	24.50792	117.460365	AK986+150	0	1	0
756	1410500555361435650	G15W335009000320010	350859	1	南靖至靖城枢纽	G1523 978B	0	1	G1523	None	4102	X610	24.507446	117.45979	BK986+190	0	1	0
757	1410500555390795777	G15W335009000410010	34085B	1	南靖至平和三平	G1523 996A	0	0	G1523	None	4102	4103	24.49418	117.45079	AK988+000	0	1	0
758	1410500555407572993	G15W335009000420010	35085B	1	平和三平至南靖	G1523 987B	0	1	G1523	None	4103	4102	24.493452	117.450554	BK988+050	0	1	0
759	1410500555424350209	G15W335009000510010	34085D	1	平和三平至平和	G1523 1010A	0	0	G1523	None	4103	4104	24.41846	117.40054	AK998+400	0	1	0
760	1410500555445321730	G15W335009000520010	35085D	1	平和至平和三平	G1523 996B	0	1	G1523	None	4104	4103	24.417913	117.40022	BK998+450	0	1	0
761	1410500562579832833	G15W335009000610010	34085F	1	平和至径口枢纽	G1523 1045A	0	0	G1523	None	4104	X990	24.327946	117.321526	AK1011+950	0	1	0
762	1410500555462098946	G15W335009000620010	35085F	1	径口枢纽至平和	G1523 1010B	0	1	G1523	None	X990	4104	24.32761	117.321884	BK1012+000	0	1	0
763	1410500555478876161	G15W335009000710010	340861	1	平和灵通山至霞葛	G1523 1068A	0	0	G1523	None	4105	4107	24.099771	117.13057	AK1049+000	0	1	0
764	1410500555499847681	G15W335009000720010	350861	1	霞葛至平和灵通山	G1523 1046B	0	1	G1523	None	4107	4105	24.099543	117.12975	BK1049+060	0	1	0
769	1410500567109681154	G15W335009000910010	340860	1	径口枢纽至东寨枢纽	G1523 1043A	0	0	G1523	None	X990	X980	24.269163	117.26625	AK1022+330	0	1	0
770	1410500567130652673	G15W335009000920010	350860	1	东寨枢纽至径口枢纽	G1523 1027B	0	1	G1523	None	X980	X990	24.268938	117.26549	BK1022+370	0	1	0
771	1410500567147429890	G15W335009001010010	340862	1	东寨枢纽至平和灵通山	G1523 1046A	0	0	G1523	None	X980	4105	24.108692	117.16529	AK1045+200	0	1	0
772	1410500567168401410	G15W335009001020010	350862	1	平和灵通山至东寨枢纽	G1523 1043B	0	1	G1523	None	4105	X980	24.108631	117.164696	BK1045+230	0	1	0
773	1410500555575345154	G251735001000110010	340A01	1	际口枢纽至沙县虬江	G2517 9A	0	0	G2517	None	X22A	6106	26.377762	117.87602	AK8+660	0	1	0
774	1410500555596316673	G251735001000120010	350A01	1	沙县虬江至际口枢纽	G2517 0B	0	1	G2517	None	6106	X22A	26.377731	117.87678	BK8+700	0	1	0
775	1410500555613093889	G251735001000210010	340A03	1	沙县虬江至沙县南阳	G2517 18A	0	0	G2517	None	6106	6107	26.348417	117.9439	AK16+750	0	1	0
776	1410500555629871106	G251735001000220010	350A03	1	沙县南阳至沙县虬江	G2517 9B	0	1	G2517	None	6107	6106	26.348164	117.94467	BK16+800	0	1	0
777	1410500555646648321	G251735001000310010	340A05	1	沙县南阳至尤溪西城	G2517 45A	0	0	G2517	None	6107	6108	26.335632	117.95758	AK18+750	0	1	0
778	1410500555667619841	G251735001000320010	350A05	1	尤溪西城至沙县南阳	G2517 18B	0	1	G2517	None	6108	6107	26.335234	117.95789	BK18+795	0	1	0
779	1410500567415865346	G251735001000410010	340A07	1	尤溪西城至尤溪坂面	G2517 60A	0	0	G2517	None	6108	6109	26.158468	118.11415	AK45+482	0	0	0
780	1410500567432642561	G251735001000420010	350A07	1	尤溪坂面至尤溪西城	G2517 45B	0	1	G2517	None	6109	6108	26.155876	118.116516	BK45+785	0	1	0
781	1410500562596610049	G251735001000510010	340A09	1	尤溪坂面至华口枢纽	G2517 104A?	0	0	G2517	None	6109	X931	26.034042	118.18111	AK61+750	0	1	0
782	1410500555684397058	G251735001000520010	350A09	1	华口枢纽至尤溪坂面	G2517 60B	0	1	G2517	None	X931	6109	26.032606	118.18101	BK61+880	0	1	0
783	1410500569110364161	G251735002000110010	340A08	1	华口枢纽至德化上涌	G2517 104A	0	0	G2517	None	X931	3207	25.90032	118.190025	AK80+700	0	1	0
784	1410500569127141378	G251735002000120010	350A08	1	德化上涌至华口枢纽	G2517 73B	0	1	G2517	None	3207	X931	25.899319	118.19033	BK80+730	0	1	0
785	1410500567969513474	G251735002000210010	340A0B	1	德化上涌至德化九仙山	G2517 129A	0	0	G2517	None	3207	3208	25.706533	118.153755	AK105+330	0	1	0
786	1410500555701174273	G251735002000220010	350A0B	1	德化九仙山至德化上涌	G2517 104B	0	1	G2517	None	3208	3207	25.706125	118.153145	BK105+360	0	1	0
787	1410500555717951490	G251735002000310010	340A0D	1	德化九仙山至德化’	G2517 135A	0	0	G2517	None	3208	J924	25.608116	118.16725	AK117+620	0	1	0
788	1410500555738923010	G251735002000320010	350A0D	1	德化’至德化九仙山	G2517 130B	0	1	G2517	None	J924	3208	25.607986	118.167816	BK117+650	0	1	0
789	1410500558704295937	G251735003000110010	340A19	1	安溪清水岩至凤城枢纽	G2517 188A	0	0	G2517	None	4810	X880	25.092554	118.12062	AK183+850	0	1	0
790	1410500558729461761	G251735003000120010	350A19	1	凤城枢纽至安溪清水岩	G2517 176B	0	1	G2517	None	X880	4810	25.091036	118.12138	BK183+880	0	1	0
791	1410500558658158593	G251735003000210010	340A17	1	安溪东溪至安溪清水岩	G2517 176A	0	0	G2517	None	4811	4810	25.162798	118.12497	AK175+700	0	1	0
792	1410500558679130114	G251735003000220010	350A17	1	安溪清水岩至安溪东溪	G2517 165B	0	1	G2517	None	4810	4811	25.162441	118.1252	BK175+730	0	1	0
793	1410500558616215554	G251735003000310010	340A15	1	洋中枢纽至安溪东溪	G2517 165A	0	0	G2517	None	X870	4811	25.254921	118.1363	AK164+440	0	1	0
794	1410500558637187074	G251735003000320010	350A15	1	安溪东溪至洋中枢纽	G2517 163B	0	1	G2517	None	4811	X870	25.253725	118.136086	BK164+600	0	1	0
795	1410500555202052098	G251735004000110010	34084F	1	云埔枢纽至长泰枋洋	G1523 924A	0	0	G1523	None	X650	3801	24.802027	117.98531	AK916+100	0	1	0
796	1410500555218829314	G251735004000120010	35084F	1	长泰枋洋至云埔枢纽	G1523 909B	0	1	G1523	None	3801	X650	24.802055	117.98455	AK916+220	0	1	0
797	1410500567944347649	G251735004000210020	34084B	2	安溪龙门至云埔枢纽	G1523 908A-1	0	0	G1523	None	4805	X650	24.81858	118.07056	AK890+290	0	1	0
798	1410500555181080577	G251735004000220010	35084D	1	云埔枢纽至安溪龙门	G1523 888B-1	0	1	G1523	None	X650	4805	24.820513	118.06955	BK905+400	0	1	0
799	1410500558750433281	G251735004000310010	340A1B	1	云埔枢纽至同安莲花	G2517 228A	0	0	G2517	None	X650	4903	24.760258	118.06516	AK227+600	0	1	0
800	1410500568590270466	G251735004000320010	350A1B	1	同安莲花至云埔枢纽	G2517 223B	0	1	G2517	None	4903	X650	24.741463	118.060776	BK227+700	0	1	0
801	1410500558767210497	G251735004000410010	340A1D	1	同安莲花至同安凤南	G2517 236A	0	0	G2517	None	4903	4902	24.742043	118.060776	AK229+750	0	1	0
802	1410500558788182018	G251735004000420010	350A1D	1	同安凤南至同安莲花	G2517 228B	0	1	G2517	None	4902	4903	24.74147	118.06089	BK229+800	0	1	0
803	1410500558809153538	G251735004000510010	340A1F	1	同安凤南至厦门北	G2517 240A	0	0	G2517	None	4902	4901	24.679558	118.06037	AK236+800	0	1	0
804	1410500558825930753	G251735004000520010	350A1F	1	厦门北至同安凤南	G2517 236B	0	1	G2517	None	4901	4902	24.67887	118.06086	BK236+915	0	1	0
805	1410500565536817153	G251735004000610010	340A21	1	厦门北至田厝枢纽	G2517 242A	0	0	G2517	None	4901	X490	24.645807	118.07591	AK240+900	0	1	0
806	1410500563032817665	G251735004000620010	350A21	1	田厝枢纽至厦门北	G2517 240B	0	1	G2517	None	X490	4901	24.635637	118.07905	BK242+200	0	1	0
807	1410500570205077505	G251735004000710010	340A23	1	田厝枢纽至厦门	/	0	0	G2517	None	X490	3506	24.627007	118.0799	厦门收费站出口	1	1	0
808	1410500570226049026	G251735004000720010	350A23	1	厦门至田厝枢纽	/	0	1	G2517	None	3506	X490	24.62777	118.080215	厦门收费站入口	1	1	0
809	1410500570460930050	G251735004000810010	340865	1	同安莲花北至云埔枢纽	/	0	0	G1523	None	4904	X650	24.775967	118.08575	同安莲花北收费站入口	1	1	0
810	1410500570481901570	G251735004000820010	350865	1	云埔枢纽至同安莲花北	/	0	1	G1523	None	X650	4904	24.7745	118.08561	同安莲花北收费站出口	1	1	0
813	1410500559165669377	G401235001000120010	370C01	1	寿宁犀溪至溧宁线闽浙	G4012 663B-1	2	1	G4012	None	2408	2409	27.498087	119.68773	BK666+125	0	1	0
815	1410500568632213506	G401235001000210010	340C01	1	寿宁犀溪至寿宁	G4012 682A	0	0	G4012	None	2408	2407	27.40681	119.60747	AK679+840	0	1	0
816	1410500559182446593	G401235001000220010	350C01	1	寿宁至寿宁犀溪	G4012 673B	0	1	G4012	None	2407	2408	27.406506	119.60762	BK679+870	0	1	0
817	1410500559199223810	G401235001000310010	340C03	1	寿宁至寿宁斜滩	G4012 700A	0	0	G4012	None	2407	2406	27.263563	119.55011	AK698+280	0	1	0
818	1410500568216977410	G401235001000320010	350C03	1	寿宁斜滩至寿宁	G4012 682B	0	1	G4012	None	2406	2407	27.263195	119.5508	BK698+310	0	1	0
819	1410500559220195329	G401235001000410010	340C05	1	寿宁斜滩至福安社口	G4012 710A	0	0	G4012	None	2406	2405	27.25539	119.55913	AK699+500	0	1	0
820	1410500559236972546	G401235001000420010	350C05	1	福安社口至寿宁斜滩	G4012 700B	0	1	G4012	None	2405	2406	27.255259	119.55958	BK699+530	0	0	0
821	1410500559253749761	G401235001000510010	340C07	1	福安社口至坂中枢纽	G4012 719A	0	0	G4012	None	2405	X670	27.184351	119.58955	AK709+270	0	1	0
822	1410500559270526977	G401235001000520010	350C07	1	坂中枢纽至福安社口	G4012 710B	0	1	G4012	None	X670	2405	27.184477	119.590225	BK709+300	0	1	0
823	1410500560134553602	S001035001000110010	360E02	1	光泽金岭至宁光线闽赣	S10 231A-1	2	0	S10	None	8508	8509	27.601664	117.25575	AK215+370	0	1	0
827	1410500564383383554	S001035001000210010	340E1F	1	光泽至光泽金岭	S10 210A	0	0	S10	None	8507	8508	27.584124	117.30789	AK209+592	0	1	0
828	1410500568237948930	S001035001000220010	350E1F	1	光泽金岭至光泽	S10 201B	0	1	S10	None	8508	8507	27.584959	117.30663	BK209+693	0	1	0
829	1410500560096804865	S001035001000310010	340E1D	1	邵武水北至光泽	S10 201A	0	0	S10	None	8506	8507	27.535551	117.388054	AK199+056	0	1	0
830	1410500560113582082	S001035001000320010	350E1D	1	光泽至邵武水北	S10 181B	0	1	S10	None	8507	8506	27.536055	117.387115	BK199+148	0	1	0
831	1410500560063250433	S001035001000410010	340E1B	1	下王塘枢纽至邵武水北	S10 181A	0	0	S10	None	X760	8506	27.398514	117.46957	AK179+563	0	1	0
832	1410500560080027650	S001035001000420010	350E1B	1	邵武水北至下王塘枢纽	S10 166B	0	1	S10	None	8506	X760	27.40139	117.46584	BK180+065	0	1	0
833	1410500564366606337	S001035001100110010	340E19	1	邵武吴家塘至张家际枢纽	S10 160A	0	0	S10	None	8510	X910	27.2513	117.605995	AK154+500	0	1	0
834	1410500568720293890	S001035001100120010	350E19	1	张家际枢纽至邵武吴家塘	S10 153B	0	1	S10	None	X910	8510	27.252172	117.60635	BK154+535	0	1	0
835	1410500560025501697	S001035001100210010	340E17	1	邵武拿口至邵武吴家塘	S10 153A	0	0	S10	None	8511	8510	27.240309	117.60469	AK153+100	0	1	0
836	1410500560042278913	S001035001100220010	350E17	1	邵武吴家塘至邵武拿口	S10 141B	0	1	S10	None	8510	8511	27.242086	117.60444	BK152+650	0	0	0
837	1410500567743021058	S001035001100310010	340E15	1	邵武卫闽至邵武拿口	S10 141A	0	0	S10	None	8512	8511	27.071903	117.6651	AK130+150	0	1	0
838	1410500560008724481	S001035001100320010	350E15	1	邵武拿口至邵武卫闽	S10 124B	0	1	S10	None	8511	8512	27.079279	117.66386	BK130+900	0	1	0
839	1410500559970975746	S001035001100410010	340E13	1	顺昌大干至邵武卫闽	S10 124A	0	0	S10	None	8808	8512	27.015297	117.6786	AK123+305	0	1	0
840	1410500559991947266	S001035001100420010	350E13	1	邵武卫闽至顺昌大干	S10 111B	0	1	S10	None	8512	8808	27.016436	117.678246	BK123+355	0	1	0
841	1410500559937421314	S001035001100510010	340E11	1	顺昌至顺昌大干	S10 111A	0	0	S10	None	8803	8808	26.925352	117.73521	AK111+120	0	1	0
842	1410500559954198529	S001035001100520010	350E11	1	顺昌大干至顺昌	S10 93B	0	1	S10	None	8808	8803	26.926285	117.735054	BK111+180	0	1	0
843	1410500559899672578	S001035002000110010	340E0F	1	延平峡阳至顺昌	S10 93A	0	0	S10	None	8802	8803	26.80774	117.83383	AK93+412	0	1	0
844	1410500559920644097	S001035002000120010	350E0F	1	顺昌至延平峡阳	S10 81B	0	1	S10	None	8803	8802	26.80179	117.837975	BK92+660	0	1	0
845	1410500559866118146	S001035002000210010	340E0D	1	延平来舟至延平峡阳	S10 81A	0	0	S10	None	8801	8802	26.718077	117.93076	AK76+780	0	1	0
846	1410500559882895362	S001035002000220010	350E0D	1	延平峡阳至延平来舟	S10 65B	0	1	S10	None	8802	8801	26.718706	117.93	BK76+892	0	1	0
847	1410500568699322370	S001035002000310010	340E0B	1	西芹枢纽至延平来舟	S10 65A	0	0	S10	None	X770	8801	26.642296	117.99391	AK65+200	0	1	0
848	1410500559849340930	S001035002000320010	350E0B	1	延平来舟至西芹枢纽	S10 46B	0	1	S10	None	8801	X770	26.63804	118.00931	BK63+600	0	1	0
849	1410500559811592194	S001035003000110010	340E09	1	延平夏道至西芹枢纽	S10 46A	0	0	S10	None	8804	X770	26.538412	118.26154	AK31+800	0	1	0
850	1410500559828369409	S001035003000120010	350E09	1	西芹枢纽至延平夏道	S10 30B	0	1	S10	None	X770	8804	26.538109	118.26098	BK31+864	0	1	0
851	1410500565276770305	S001035003000210010	340E07	1	延平南山至延平夏道	S10 30A	0	0	S10	None	8805	8804	26.545275	118.281494	AK29+616	0	1	0
852	1410500559794814977	S001035003000220010	350E07	1	延平夏道至延平南山	S10 23B	0	1	S10	None	8804	8805	26.544312	118.279366	BK29+828	0	1	0
853	1410500559757066241	S001035003000310010	340E05	1	延平赤门至延平南山	S10 23A	0	0	S10	None	8806	8805	26.597189	118.37546	AK17+650	0	1	0
854	1410500559773843458	S001035003000320010	350E05	1	延平南山至延平赤门	S10 10B	0	1	S10	None	8805	8806	26.596607	118.37408	BK17+800	0	1	0
855	1410500559723511810	S001035003000410010	340E03	1	延平洋后至延平赤门	S10 10A	0	0	S10	None	8807	8806	26.625378	118.513535	AK2+340	0	1	0
856	1410500559740289025	S001035003000420010	350E03	1	延平赤门至延平洋后	S10 1B	0	1	S10	None	8806	8807	26.625257	118.5133	BK2+370	0	1	0
857	1410500568036622338	S001035003000510010	340E01	1	中洋枢纽至延平洋后	S10 1A	0	0	S10	None	X850	8807	26.627281	118.52714	AK0+900	0	1	0
858	1410500567768186881	S001035003000520010	350E01	1	延平洋后至中洋枢纽	S10 0B	0	1	S10	None	8807	X850	26.627932	118.52886	BK0+740	0	0	0
859	1410500569177473026	S001135001000110010	340F0D	1	前塘枢纽至福清阳下	S11 10A	0	0	S11	None	X940	9401	25.79089	119.443054	AK70+000	0	1	0
860	1410500569194250241	S001135001000120010	350F0D	1	福清阳下至前塘枢纽	S11 0B	0	1	S11	None	9401	X940	25.79111	119.44329	BK70+035	0	1	0
861	1410500569215221761	S001135001000210010	340F0F	1	福清阳下至福清龙山	S11 17A	0	0	S11	None	9401	9402	25.7749	119.4518	AK72+050	0	1	0
862	1410500569236193281	S001135001000220010	350F0F	1	福清龙山至福清阳下	S11 10B	0	1	S11	None	9402	9401	25.76914	119.45131	BK72+080	0	1	0
863	1410500569252970498	S001135001000310010	340F11	1	福清龙山至福清海口	S11 25A	0	0	S11	None	9402	9403	25.683352	119.437836	AK82+560	0	1	0
864	1410500569269747713	S001135001000320010	350F11	1	福清海口至福清龙山	S11 17B	0	1	S11	None	9403	9402	25.683187	119.43794	BK82+590	0	1	0
865	1410500569286524930	S001135001000410010	340F13	1	福清海口至福清上迳	S11 34A	0	0	S11	None	9403	9404	25.608665	119.378334	AK92+930	0	1	0
866	1410500569303302145	S001135001000420010	350F13	1	福清上迳至福清海口	S11 25B	0	1	S11	None	9404	9403	25.608316	119.378044	BK92+960	0	1	0
867	1410500569320079362	S001135001000510010	340F15	1	福清上迳至庄前枢纽	S11 40A	0	0	S11	None	9404	X900	25.59648	119.36826	AK93+340	0	1	0
868	1410500569336856577	S001135001000520010	350F15	1	庄前枢纽至福清上迳	S11 40B	0	1	S11	None	X900	9404	25.596087	119.36836	BK93+370	0	1	0
869	1410500554057007105	S001235001000110010	341A13	1	仙游大济至永春湖洋	S55 95A	0	0	S55	None	4506	3201	25.38108	118.5864	AK76+000	0	1	0
870	1410500568284086274	S001235001000120010	351A13	1	永春湖洋至仙游大济	S55 75B	0	1	S55	None	3201	4506	25.381086	118.58604	BK75+970	0	1	0
871	1410500554040229890	S001235001000210010	341A11	1	蒲峰枢纽至仙游大济	S55 75A	0	0	S55	None	X540	4506	25.382427	118.62521	AK71+470	0	1	0
872	1410500564349829121	S001235001000220010	351A11	1	仙游大济至蒲峰枢纽	S55 67B	0	1	S55	None	4506	X540	25.382038	118.62468	BK71+500	0	1	0
873	1410500554002481154	S001235001000310010	341A0F	1	仙游城区至蒲峰枢纽	S55 67A	0	0	S55	None	4505	X540	25.379726	118.73535	AK59+630	0	1	0
874	1410500554019258369	S001235001000320010	351A0F	1	蒲峰枢纽至仙游城区	S55 59B	0	1	S55	None	X540	4505	25.379936	118.73449	BK59+720	0	1	0
875	1410500553968926721	S001235001000410010	341A0D	1	仙游盖尾至仙游城区	S55 59A	0	0	S55	None	4504	4505	25.378815	118.750046	AK58+220	0	1	0
876	1410500553985703937	S001235001000420010	351A0D	1	仙游城区至仙游盖尾	S55 53B	0	1	S55	None	4505	4504	25.378725	118.749886	BK58+250	0	1	0
877	1410500553947955201	S001235001000510010	341A0B	1	莆田华亭至仙游盖尾	S55 53A	0	0	S55	None	4503	4504	25.382963	118.800156	AK52+700	0	1	0
878	1410500564333051906	S001235001000520010	351A0B	1	仙游盖尾至莆田华亭	S55 42B	0	1	S55	None	4504	4503	25.382936	118.79992	BK52+750	0	0	0
879	1410500568502190082	S001235001000610010	341A09	1	莆田西至莆田华亭	S55 42A	0	0	S55	None	3107	4503	25.389038	118.9175	AK39+850	0	1	0
880	1410500553931177985	S001235001000620010	351A09	1	莆田华亭至莆田西	S55 33B	0	1	S55	None	4503	3107	25.389	118.91732	BK39+880	0	1	0
881	1410500569672400898	S001235001000810010	341A01	1	莆田忠门至湄洲岛	/	0	0	S55	None	4502	4501	25.165257	119.115425	湄洲岛收费站出口	1	1	0
882	1410500569689178114	S001235001000820010	351A01	1	湄洲岛至莆田忠门	/	0	1	S55	None	4501	4502	25.165754	119.11574	湄洲岛收费站入口	1	0	0
883	1410500553914400769	S001235002000210010	341A07	1	西埔枢纽至莆田西	S55 33A	0	0	S55	None	X0B0	3107	25.396423	118.98736	AK25+970	0	1	0
884	1410500564312080386	S001235002000220010	351A07	1	莆田西至西埔枢纽	S55 23B	0	1	S55	None	3107	X0B0	25.396244	118.98655	BK26+000	0	1	0
885	1410500553876652034	S001235002000310010	341A05	1	秀屿至西埔枢纽	S55 23A	0	0	S55	None	3108	X0B0	25.27238	119.06274	AK14+300	0	1	0
886	1410500553893429250	S001235002000320010	351A05	1	西埔枢纽至秀屿	S55 13B	0	1	S55	None	X0B0	3108	25.27304	119.06268	BK14+330	0	1	0
887	1410500553838903298	S001235002000410010	341A03	1	莆田忠门至秀屿	S55 13A	0	0	S55	None	4502	3108	25.213844	119.098114	AK12+500	0	1	0
888	1410500553855680513	S001235002000420010	351A03	1	秀屿至莆田忠门	S55 5B	0	1	S55	None	3108	4502	25.213682	119.09807	BK12+530	0	0	0
889	1410500554073784321	S001235003000210010	341A15	1	永春湖洋至永春东	S55 108A	0	0	S55	None	3201	3202	25.353058	118.378716	AK98+900	0	1	0
890	1410500554090561537	S001235003000220010	351A15	1	永春东至永春湖洋	S55 94B	0	1	S55	None	3202	3201	25.352484	118.37836	BK98+930	0	1	0
891	1410500554111533058	S001235003000310010	341A17	1	永春东至磻溪枢纽	S55 117A	0	0	S55	None	3202	X580	25.289932	118.27215	AK113+570	0	1	0
892	1410500568527355905	S001235003000320010	351A17	1	磻溪枢纽至永春东	S55 108B	0	1	S55	None	X580	3202	25.289879	118.27133	BK113+600	0	1	0
893	1410500559413133313	S001235003000410010	340A13	1	达埔枢纽至洋中枢纽	G2517 163A	0	0	G2517	None	X590	X870	25.298567	118.1677	AK158+400	0	1	0
894	1410500558591049729	S001235003000420010	350A13	1	洋中枢纽至达埔枢纽	G2517 156B	0	1	G2517	None	X870	X590	25.297974	118.16746	BK158+480	0	1	0
895	1410500554858119169	S001235003000510010	34120D	1	洋中枢纽至安溪湖头	S21 267A	0	0	S21	None	X870	3203	25.24307	118.065186	AK265+950	0	1	0
896	1410500554874896385	S001235003000520010	35120D	1	安溪湖头至洋中枢纽	S21 258B	0	1	S21	None	3203	X870	25.242964	118.064514	BK265+980	0	1	0
897	1410500554149281794	S001235003000610010	34120F	1	安溪湖头至安溪剑斗	S21 279A	0	0	S21	None	3203	3204	25.247952	118.0452	AK268+020	0	1	0
898	1410500554166059009	S001235003000620010	35120F	1	安溪剑斗至安溪湖头	S21 267B	0	1	S21	None	3204	3203	25.248177	118.044464	BK268+050	0	1	0
899	1410500554182836225	S001235003000710010	341211	1	安溪剑斗至安溪感德	S21 289A	0	0	S21	None	3204	3205	25.279198	117.86516	AK288+560	0	1	0
900	1410500554203807745	S001235003000720010	351211	1	安溪感德至安溪剑斗	S21 279B	0	1	S21	None	3205	3204	25.27886	117.86437	BK288+590	0	1	0
901	1410500569093586946	S001235003000810010	341213	1	安溪感德至安溪福田	S21 308A	0	0	S21	None	3205	3206	25.282927	117.836525	AK291+470	0	1	0
902	1410500554220584961	S001235003000820010	351213	1	安溪福田至安溪感德	S21 289B	0	1	S21	None	3206	3205	25.282814	117.836075	BK291+500	0	1	0
903	1410500554237362178	S001235003000910010	341215	1	安溪福田至溪南	S21 326A	0	0	S21	None	3206	5701	25.283619	117.643	AK312+070	0	1	0
904	1410500554258333697	S001235003000920010	351215	1	溪南至安溪福田	S21 308B	0	1	S21	None	5701	3206	25.283672	117.642784	BK312+100	0	1	0
905	1410500554275110913	S001235004000210010	341217	1	溪南至和平枢纽	S21 338A	0	0	S21	None	5701	X690	25.345957	117.50908	AK331+550	0	1	0
906	1410500564295303169	S001235004000220010	351217	1	和平枢纽至溪南	S21 326B	0	1	S21	None	X690	5701	25.345606	117.50881	BK331+580	0	1	0
907	1410500563049594881	S001235004000310010	341219	1	和平枢纽至漳平	S21 346A	0	0	S21	None	X690	5702	25.342709	117.40728	AK342+950	0	1	0
908	1410500565763309570	S001235004000320010	351219	1	漳平至和平枢纽	S21 338B	0	1	S21	None	5702	X690	25.342155	117.406425	BK343+020	0	1	0
909	1410500565780086785	S001235004000410010	34121B	1	漳平至苏坂	S21 360A	0	0	S21	None	5702	5703	25.330343	117.359695	AK348+000	0	1	0
910	1410500565796864001	S001235004000420010	35121B	1	苏坂至漳平	S21 346B	0	1	S21	None	5703	5702	25.330004	117.35889	BK348+050	0	1	0
911	1410500565813641218	S001235004000510010	34121D	1	苏坂至雁石	S21 371A	0	0	S21	None	5703	5704	25.297455	117.240585	AK361+050	0	1	0
912	1410500564278525953	S001235004000520010	35121D	1	雁石至苏坂	S21 360B	0	1	S21	None	5704	5703	25.29708	117.24033	BK361+100	0	1	0
913	1410500565830418433	S001235004000610010	34121F	1	雁石至龙岩北	S21 387A	0	0	S21	None	5704	5705	25.17522	117.05596	AK386+250	0	1	0
914	1410500565851389954	S001235004000620010	35121F	1	龙岩北至雁石	S21 371B	0	1	S21	None	5705	5704	25.174358	117.055435	BK386+360	0	1	0
915	1410500565868167169	S001235004000710010	341221	1	龙岩北至龙门枢纽	S21 400A	0	0	S21	None	5705	X300	25.168413	117.034546	AK388+740	0	1	0
916	1410500565889138689	S001235004000720010	351221	1	龙门枢纽至龙岩北	S21 387B	0	1	S21	None	X300	5705	25.16804	117.033226	BK388+770	0	1	0
917	1410500564261748737	S001235004000810010	341223	1	龙门枢纽至龙岩南	S21 408A	0	0	S21	None	X300	7201	25.035023	116.96075	AK407+900	0	1	0
918	1410500565905915906	S001235004000820010	351223	1	龙岩南至龙门枢纽	S21 400B	0	1	S21	None	7201	X300	25.034584	116.960724	BK407+930	0	1	0
919	1410500565922693122	S001235004000910010	341225	1	龙岩南至高陂	S21 418A	0	0	S21	None	7201	7202	24.972876	116.90501	AK417+930	0	1	0
920	1410500565943664641	S001235004000920010	351225	1	高陂至龙岩南	S21 408B	0	1	S21	None	7202	7201	24.972511	116.90464	BK417+970	0	1	0
921	1410500565960441857	S001235004001010010	341227	1	高陂至上北枢纽	S21 439A	0	0	S21	None	7202	X310	24.958485	116.89344	AK420+020	0	1	0
922	1410500565977219073	S001235004001020010	351227	1	上北枢纽至高陂	S21 418B	0	1	S21	None	X310	7202	24.957747	116.89338	BK420+050	0	1	0
923	1410500564244971522	S001235004001110010	341229	1	上北枢纽至永定土楼	S21 455A	0	0	S21	None	X310	7205	24.681095	116.88638	AK455+200	0	1	0
924	1410500563066372098	S001235004001120010	351229	1	永定土楼至上北枢纽	S21 439B	0	1	S21	None	7205	X310	24.680468	116.88572	BK455+230	0	0	0
925	1410500565993996290	S001235004001210010	34122B	1	永定土楼至永定下洋	S21 465A	0	0	S21	None	7205	7206	24.61352	116.840126	AK464+710	0	1	0
926	1410500566010773505	S001235004001220010	35122B	1	永定下洋至永定土楼	S21 455B	0	1	S21	None	7206	7205	24.612747	116.84042	BK464+820	0	1	0
927	1410500562915377154	S001235004001310010	361202	1	永定下洋至莆永线闽粤	S21 350A-1	2	0	S21	None	7206	7207	24.594858	116.817474	AK467+760	0	1	0
931	1410500570775502849	S001235004001410010	341228	1	永定坎市至上北枢纽	S21 ?	0	0	S21		7208	X310	24.894115	116.85441		0	1	0
932	1410500570792280066	S001235004001420010	351228	1	上北枢纽至永定坎市	S21 ?	0	1	S21		X310	7208	24.892694	116.85243		0	1	0
933	1410500553494970369	S005035001000110010	341517	1	武平十方至武平	S40 246A	0	0	S40	None	5503	5507	25.056389	116.0947	AK244+800	0	1	0
934	1410500553515941889	S005035001000120010	351517	1	武平至武平十方	S40 231B	0	1	S40	None	5507	5503	25.056057	116.09364	BK244+830	0	1	0
935	1410500553536913410	S005035001000210010	361502	1	武平至古武闽赣	S40 270A-1	2	0	S40	None	5507	5508	25.04572	116.02563	AK250+200	0	1	0
939	1410500553436250113	S005035002000110010	341515	1	上杭西至观音井枢纽	S40 70A	0	0	S40	None	9001	X950	25.054243	116.36249	AK69+450	0	1	0
940	1410500553457221634	S005035002000120010	351515	1	观音井枢纽至上杭西	S40 68B	0	1	S40	None	X950	9001	25.055103	116.36234	BK69+500	0	1	0
941	1410500561426399234	S005035002000210010	341513	1	上杭南至上杭西	S40 68A	0	0	S40	None	9002	9001	25.006933	116.43731	AK59+400	0	0	0
942	1410500561447370753	S005035002000220010	351513	1	上杭西至上杭南	S40 58B	0	1	S40	None	9001	9002	25.006866	116.43686	BK59+430	0	1	0
943	1410500553360752642	S005035002000310010	341511	1	上杭庐丰至上杭南	S40 58A	0	0	S40	None	9003	9002	24.930614	116.497856	AK47+550	0	1	0
944	1410500553381724161	S005035002000320010	351511	1	上杭南至上杭庐丰	S40 46B	0	1	S40	None	9002	9003	24.932594	116.49802	BK47+580	0	1	0
945	1410500553343975425	S005035002000410010	34150F	1	上杭稔田至上杭庐丰	S40 46A	0	0	S40	None	9004	9003	24.874407	116.57608	AK45+550	0	1	0
946	1410500565746532353	S005035002000420010	35150F	1	上杭庐丰至上杭稔田	S40 37B	0	1	S40	None	9003	9004	24.8746	116.57593	BK45+600	0	1	0
947	1410500553306226690	S005035002000510010	34150D	1	永定金砂至上杭稔田	S40 37A	0	0	S40	None	9005	9004	24.846298	116.597786	AK33+870	0	1	0
948	1410500553323003906	S005035002000520010	35150D	1	上杭稔田至永定金砂	S40 19B	0	1	S40	None	9004	9005	24.846624	116.59737	BK33+900	0	1	0
949	1410500553268477953	S005035002000610010	34150B	1	永定北至永定金砂	S40 19A	0	0	S40	None	7204	9005	24.764692	116.72257	AK17+300	0	0	0
950	1410500553285255169	S005035002000620010	35150B	1	永定金砂至永定北	S40 15B	0	1	S40	None	9005	7204	24.764847	116.72152	BK17+450	0	1	0
951	1410500554551934977	S005935001000110010	342201	1	竹港枢纽至东山北	S64 3A	0	0	S64	None	X680	3911	23.77806	117.39123	AK2+950	0	1	0
952	1410500554568712194	S005935001000120010	352201	1	东山北至竹港枢纽	S64 0B	0	1	S64	None	3911	X680	23.777676	117.39177	BK2+992	0	1	0
953	1410500569752092674	S005935001000210010	342203	1	东山北至东山	/	0	0	S64	None	3911	3912	23.737131	117.430534	东山收费站出口	1	1	0
954	1410500569773064194	S005935001000220010	352203	1	东山至东山北	/	0	1	S64	None	3912	3911	23.737461	117.430466	东山收费站入口	1	0	0
955	1410500566971269121	S006335001000110010	342101	1	浯田枢纽至云霄火田	S63 12A	0	0	S63	None	X970	9101	23.986286	117.39544	AK9+220	0	1	0
956	1410500566988046338	S006335001000120010	352101	1	云霄火田至浯田枢纽	S63 0B	0	1	S63	None	9101	X970	23.986284	117.395035	BK9+250	0	1	0
957	1410500567004823554	S006335001000210010	342103	1	云霄火田至云霄下河	S63 21A	0	0	S63	None	9101	9102	24.016058	117.30549	AK19+190	0	0	0
958	1410500567021600769	S006335001000220010	352103	1	云霄下河至云霄火田	S63 12B	0	1	S63	None	9102	9101	24.015867	117.30498	BK19+220	0	1	0
959	1410500567042572289	S006335001000310010	342105	1	云霄下河至平和安厚	S63 34A	0	0	S63	None	9102	9103	24.10949	117.23544	AK32+740	0	1	0
960	1410500567059349505	S006335001000320010	352105	1	平和安厚至云霄下河	S63 21B	0	1	S63	None	9103	9102	24.11091	117.2343	BK32+950	0	1	0
961	1410500567076126722	S006335001000410010	342107	1	平和安厚至东寨枢纽	S63 36A	0	0	S63	None	9103	X980	24.120914	117.2213	AK34+770	0	1	0
962	1410500567092903938	S006335001000420010	352107	1	东寨枢纽至平和安厚	S63 34B	0	1	S63	None	X980	9103	24.121092	117.21892	BK34+955	0	1	0
963	1410500567189372929	S006335001000510010	342001	1	径口枢纽至平和坂仔	S63 1A	0	0	S63	None	X990	9104	24.274	117.26812	AK56+830	0	1	0
964	1410500567210344449	S006335001000520010	352001	1	平和坂仔至径口枢纽	S63 0B	0	1	S63	None	9104	X990	24.274834	117.26587	BK57+055	0	1	0
965	1410500567231315969	S006335001000610010	342003	1	平和坂仔至平和霞寨	S63 A	0	0	S63	None	9104	9105	24.296791	117.23748	AK60+925	0	1	0
966	1410500567252287490	S006335001000620010	352003	1	平和霞寨至平和坂仔	S63 1B	0	1	S63	None	9105	9104	24.296944	117.23698	BK60+955	0	1	0
967	1410500567273259010	S006335001000710010	342005	1	平和霞寨至平和九峰	S63 24A	0	0	S63	None	9105	9106	24.285149	117.06216	AK80+000	0	1	0
968	1410500567294230529	S006335001000720010	352005	1	平和九峰至平和霞寨	S63 11B	0	1	S63	None	9106	9105	24.284557	117.061584	BK80+030	0	1	0
969	1410500567340367873	S006335001000810010	342007	1	平和九峰至平和长乐	S63 39A	0	0	S63	None	9106	9107	24.265156	116.96269	AK94+085	0	1	0
970	1410500567361339393	S006335001000820010	352007	1	平和长乐至平和九峰	S63 24B	0	1	S63	None	9107	9106	24.265148	116.961624	BK94+585	0	1	0
971	1410500567378116610	S006335001000910010	362002	1	平和长乐至平梅高速闽粤交界	S63 41A	0	0	S63	None	9107	9108	24.267605	116.94849	AK95+970	0	1	0
972	1410500567399088130	S006335001000920010	372002	1	平梅高速闽粤交界至平和长乐	S63 39B	0	1	S63	None	9108	9107	24.265757	116.95484	BK96+000	0	1	0
973	1410500563104120833	S031135001000110010	341405	1	下坝枢纽至麻沙	S31 137A	0	0	S31	None	XB10	8501	27.413195	117.85533	AK135+598	0	1	0
974	1410500566438592514	S031135001000120010	351405	1	麻沙至下坝枢纽	S31 115B	0	1	S31	None	8501	XB10	27.411976	117.85489	BK135+698	0	1	0
975	1410500566455369730	S031135001000210010	341407	1	麻沙至下沙	S31 164A	0	0	S31	None	8501	8503	27.315304	117.63203	AK163+000	0	1	0
976	1410500566472146946	S031135001000220010	351407	1	下沙至麻沙	S31 137B	0	1	S31	None	8503	8501	27.315098	117.631355	BK163+052	0	1	0
977	1410500567722049538	S031135001000310010	341409	1	下沙至张家际枢纽	S31 166A	0	0	S31	None	8503	X910	27.306648	117.614845	AK165+023	0	1	0
978	1410500566488924161	S031135001000320010	351409	1	张家际枢纽至下沙	S31 164B	0	1	S31	None	X910	8503	27.305992	117.61445	BK165+078	0	1	0
979	1410500566509895681	S031135001000410010	34140B	1	张家际枢纽至下王塘枢纽	S31 171A	0	0	S31	None	X910	X760	27.314228	117.5685	AK170+480	0	1	0
980	1410500566526672897	S031135001000420010	35140B	1	下王塘枢纽至张家际枢纽	S31 166B	0	1	S31	None	X760	X910	27.313368	117.56907	BK170+812	0	1	0
981	1410500566543450114	S031135001000510010	34140D	1	下王塘枢纽至邵武	S31 176A	0	0	S31	None	X760	8504	27.310068	117.53106	AK174+800	0	1	0
982	1410500566564421633	S031135001000520010	35140D	1	邵武至下王塘枢纽	S31 171B	0	1	S31	None	8504	X760	27.30962	117.53091	BK174+854	0	1	0
983	1410500566581198849	S031135001000610010	34140F	1	邵武至邵武西	S31 181A	0	0	S31	None	8504	8505	27.292099	117.518394	AK177+200	0	1	0
984	1410500566597976065	S031135001000620010	35140F	1	邵武西至邵武	S31 176B	0	1	S31	None	8505	8504	27.29123	117.51786	BK177+237	0	1	0
985	1410500566614753282	S031135001000710010	341411	1	邵武西至和平	S31 206A	0	0	S31	None	8505	6304	27.258585	117.47868	AK182+784	0	1	0
986	1410500566635724802	S031135001000720010	351411	1	和平至邵武西	S31 181B	0	1	S31	None	6304	8505	27.258238	117.47864	BK182+815	0	1	0
987	1410500566316957698	S031135002000110010	361401	1	浦建闽浙至富岭	S31 18A-1	1	0	S31	None	8706	8707	27.87131	118.78661	AK4+850	0	1	0
989	1410500566367289345	S031135002000120010	371401	1	富岭至浦建闽浙	S31 0B-1	2	1	S31	None	8707	8706	27.862497	118.76611	BK5+530	0	1	0
991	1410500566384066561	S031135002000210010	341401	1	富岭至浦城南	S31 30A	0	0	S31	None	8707	8708	27.87437	118.65876	AK19+680	0	1	0
992	1410500568258920450	S031135002000220010	351401	1	浦城南至富岭	S31 18B	0	1	S31	None	8708	8707	27.874752	118.65782	BK19+800	0	1	0
993	1410500566400843778	S031135002000310010	341403	1	浦城南至十里排枢纽	S31 34A	0	0	S31	None	8708	X320	27.890774	118.55217	AK30+980	0	1	0
994	1410500566417620994	S031135002000320010	351403	1	十里排枢纽至浦城南	S31 30B	0	1	S31	None	X320	8708	27.889948	118.551384	BK31+050	0	1	0
995	1410500567470391298	S031135003000110010	361402	1	建宁里心至浦建闽赣	S31 311A-1	2	0	S31	None	5802	5801	26.852682	116.66739	AK297+223	0	1	0
999	1410500553041985538	S031135003000210010	34141B	1	建宁至金饶山枢纽	S31 294A	0	0	S31		5803	5802	26.866884	116.827736	AK277+990	0	1	0
1000	1410500553058762754	S031135003000220010	35141B	1	金饶山枢纽至建宁	S31 276B	0	1	S31		5802	5803	26.866802	116.82673	BK278+030	0	1	0
1001	1410500566753165314	S031135003000310010	341419	1	泰宁寨下至建宁	S31 276A	0	0	S31	None	5804	5803	26.8748	116.86439	AK274+120	0	1	0
1002	1410500553021014018	S031135003000320010	351419	1	建宁至泰宁寨下	S31 255B	0	1	S31	None	5803	5804	26.874634	116.86357	BK274+152	0	1	0
1003	1410500566719610881	S031135003000410010	341417	1	泰宁至泰宁寨下	S31 255A	0	0	S31	None	5901	5804	26.950178	117.21467	AK235+870	0	1	0
1004	1410500566736388098	S031135003000420010	351417	1	泰宁寨下至泰宁	S31 235B	0	1	S31	None	5804	5901	26.950401	117.21385	BK235+900	0	1	0
1005	1410500566686056450	S031135003000510010	341415	1	朱口枢纽至泰宁	S31 235A	0	0	S31	None	X500	5901	26.949703	117.23053	AK234+180	0	1	0
1006	1410500566702833666	S031135003000520010	351415	1	泰宁至朱口枢纽	S31 229B	0	1	S31	None	5901	X500	26.949312	117.23013	BK234+210	0	0	0
1007	1410500570708393986	S031135003000610010	34141C	1	金饶山枢纽至建宁里心	S31 296A	0	0	S31	None	XXXX	5802	26.855011	116.69209	AK292+226	0	1	0
1008	1410500570725171202	S031135003000620010	35141C	1	建宁里心至金饶山枢纽	G1517 374B	0	1	S31	None	5802	XXXX	26.86843	116.75064	BK292+264	0	1	0
1009	1410500562386894849	S031335001000110010	34120B	1	古田翠屏湖至排头枢纽	S21 84A	0	0	S21	None	2203	X740	26.547638	118.814606	AK82+130	0	1	0
1010	1410500562332368898	S031335001000120010	35120B	1	排头枢纽至古田翠屏湖	S21 81B	0	1	S21	None	X740	2203	26.547178	118.814674	BK82+160	0	1	0
1011	1410500562294620161	S031335001000210010	341209	1	古田大桥至古田翠屏湖	S21 81A	0	0	S21	None	2204	2203	26.557674	118.8091	AK70+600	0	1	0
1012	1410500562315591681	S031335001000220010	351209	1	古田翠屏湖至古田大桥	S21 69B	0	1	S21	None	2203	2204	26.55758	118.809326	BK70+630	0	1	0
1013	1410500562273648642	S031335001000310010	341207	1	屏南甘棠至古田大桥	S21 69A	0	0	S21	None	2205	2204	26.622705	118.88684	AK67+580	0	1	0
1014	1410500562802130945	S031335001000320010	351207	1	古田大桥至屏南甘棠	S21 41B	0	1	S21	None	2204	2205	26.622217	118.886734	BK67+610	0	1	0
1015	1410500562240094209	S031335001000410010	341205	1	屏南至屏南甘棠	S21 41A	0	0	S21	None	2404	2205	26.912674	119.01037	AK28+120	0	1	0
1016	1410500562256871425	S031335001000420010	351205	1	屏南甘棠至屏南	S21 27B	0	1	S21	None	2205	2404	26.912413	119.01028	BK28+150	0	1	0
1017	1410500554644209666	S102335001000110010	342501	1	上北枢纽至永定东	S67 3A	0	0	S67	None	X310	7203	24.802502	116.84944	AK2+070	0	1	0
1018	1410500554660986881	S102335001000120010	352501	1	永定东至上北枢纽	S67 0B	0	1	S67	None	7203	X310	24.802004	116.84919	BK2+100	0	1	0
1019	1410500554681958401	S102335001000210010	342503	1	永定东至永定北	S67 15A	0	0	S67	None	7203	7204	24.792719	116.835724	AK3+940	0	0	0
1020	1410500554698735617	S102335001000220010	352503	1	永定北至永定东	S67 3B	0	1	S67	None	7204	7203	24.792397	116.83528	BK3+980	0	1	0
1021	1410500554421911554	S151635001000110010	341E03	1	厦漳海门至漳州招银港	S59 10A	0	0	S59	None	3712	3709	24.394703	117.97435	AK9+268	0	1	0
1022	1410500554438688770	S151635001000120010	351E03	1	漳州招银港至厦漳海门	S59 8B	0	1	S59	None	3709	3712	24.394302	117.97464	BK10+100	0	1	0
1023	1410500570741948418	S151635001000210010	351E02	1	海门岛至厦漳海门	/	0	0	S59	None	3713	3712	24.411774	117.967224	海门岛收费站入口	1	0	0
1024	1410500570758725634	S151635001000220010	341E02	1	厦漳海门至海门岛	/	0	1	S59	None	3712	3713	24.407616	117.96492	海门岛收费站出口	1	1	0
1025	1410500569454297089	S151635001000410010	351E01	1	厦漳海门至厦漳大桥	/	0	0	S59	None	3712	3711	24.411678	117.96694	厦漳大桥主线站出口	1	1	0
1026	1410500569471074306	S151635001000420010	341E01	1	厦漳大桥至厦漳海门	/	0	1	S59	None	3711	3712	24.4114	117.966385	厦漳大桥主线站入口	1	1	0
1027	1410500553801154561	S152235001000110010	34180B	1	高山至东瀚	S53 39A	0	0	S53	None	3003	3006	25.469715	119.60368	AK32+100	0	0	0
1028	1410500553822126082	S152235001000120010	35180B	1	东瀚至高山	S53 30B	0	1	S53	None	3006	3003	25.49308	119.56844	BK32+150	0	1	0
1029	1410500553767600129	S152235001000210010	341807	1	港头至高山	S53 30A	0	0	S53	None	3002	3003	25.50217	119.54871	AK29+900	0	1	0
1030	1410500553784377345	S152235001000220010	351807	1	高山至港头	S53 20B	0	1	S53	None	3003	3002	25.502089	119.5492	BK29+940	0	0	0
1031	1410500553729851394	S152235001000310010	341805	1	江镜至港头	S53 20A	0	0	S53	None	3001	3002	25.553818	119.39375	AK12+360	0	1	0
1032	1410500553746628609	S152235001000320010	351805	1	港头至江镜	S53 11B	0	1	S53	None	3002	3001	25.553888	119.39425	BK12+425	0	1	0
1033	1410500553671131137	S152235001000410010	341801	1	渔溪至庄前枢纽	S53 7A	0	0	S53	None	2904	X900	25.563023	119.30833	AK3+310	0	1	0
1034	1410500553687908353	S152235001000420010	351801	1	庄前枢纽至渔溪	S53 OB	0	1	S53	None	X900	2904	25.563112	119.30986	BK3+380	0	1	0
1035	1410500568481218562	S152235001000510010	341803	1	庄前枢纽至江镜	S53 11A	0	0	S53	None	X900	3001	25.552395	119.36925	AK9+850	0	1	0
1036	1410500553713074178	S152235001000520010	351803	1	江镜至庄前枢纽	S53 7B	0	1	S53	None	3001	X900	25.553024	119.37031	BK9+960	0	1	0
1037	1410500560205856770	S152235001000610010	340F01	1	庄前枢纽至福州新港	S11 9A	0	0	S11	None	X900	3005	25.487803	119.32046	AK8+010	0	1	0
1038	1410500560222633985	S152235001000620010	350F01	1	福州新港至庄前枢纽	S11 0B	0	1	S11	None	3005	X900	25.486486	119.31987	BK8+060	0	0	0
1039	1410500569601097730	S152235001000710010	341809	1	东瀚至平潭	/	0	0	S53	None	3006	3004	25.459127	119.62118	东瀚收费站入口	1	0	0
1040	1410500569638846465	S152235001000710020	34180D	1	东瀚至平潭	/	0	0	S53	None	3006	3004	25.459763	119.61682	平潭收费站出口	1	1	0
1041	1410500569613680642	S152235001000720010	351809	1	平潭至东瀚	/	0	1	S53	None	3004	3006	25.459133	119.62135	东瀚收费站出口	1	1	0
1042	1410500569651429378	S152235001000720020	35180D	1	平潭至东瀚	/	0	1	S53	None	3004	3006	25.45997	119.62007	平潭收费站入口	1	1	0
1043	1410500553230729217	S152535001000110010	341509	1	南靖靖城至靖城枢纽	S40 63A	0	0	S40	None	4001	X610	24.537558	117.51584	AK62+168	0	1	0
1044	1410500553247506434	S152535001000120010	351509	1	靖城枢纽至南靖靖城	S40 61B	0	1	S40	None	X610	4001	24.53795	117.51543	BK62+198	0	1	0
1045	1410500553192980481	S152535001000210010	341507	1	漳州南至南靖靖城	S40 61A	0	0	S40	None	4002	4001	24.44888	117.63104	AK46+100	0	1	0
1046	1410500553209757698	S152535001000220010	351507	1	南靖靖城至漳州南	S40 42B	0	1	S40	None	4001	4002	24.44906	117.63082	BK46+130	0	1	0
1047	1410500553155231745	S152535001000310010	341505	1	龙海东泗至漳州南	S40 42A	0	0	S40	None	4003	4002	24.419933	117.65839	AK41+170	0	1	0
1048	1410500553172008962	S152535001000320010	351505	1	漳州南至龙海东泗	S40 30B	0	1	S40	None	4002	4003	24.420204	117.657875	BK41+200	0	1	0
1049	1410500553117483009	S152535001000410010	341503	1	枫林枢纽至龙海东泗	S40 30A	0	0	S40	None	X530	4003	24.364033	117.75078	AK30+036	0	0	0
1050	1410500553138454530	S152535001000420010	351503	1	龙海东泗至枫林枢纽	S40 16B	0	1	S40	None	4003	X530	24.36434	117.7501	BK30+078	0	1	0
1051	1410500570393821185	S153135001000210010	340D25	1	魁岐互通至福州东	/	0	0	G1505	None	2714	2710	26.02817	119.38903	魁岐收费站入口	1	1	0
1052	1410500570104414210	S153135001000220010	350D25	1	福州东至魁岐互通	/	0	1	G1505	None	2710	2714	26.01821	119.4331	魁岐收费站出口	1	1	0
1053	1410500570259603457	S153135001000310020	340D27	1	马尾至福州东	/	0	0	G1505	None	2706	2710	26.014112	119.43574	福州东收费站出口	1	1	0
1054	1410500570276380674	S153135001000320020	350D27	1	福州东至马尾	/	0	1	G1505	None	2710	2706	26.013706	119.435585	福州东收费站入口	1	1	0
1055	1410500569856950274	S153135002000110010	342B05	1	漳港至福州机场	/	0	0	S81	None	2708	2709	25.908344	119.64241	机场收费站出口	1	1	0
1056	1410500569873727489	S153135002000120010	352B05	1	福州机场至漳港	/	0	1	S81	None	2709	2708	25.90848	119.642525	机场收费站入口	1	1	0
1057	1410500554820370433	S153135002000210010	342B03	1	江朱枢纽至漳港	S81 48A	0	0	S81	None	X930	2708	25.92764	119.60118	AK46+000	0	1	0
1058	1410500554837147649	S153135002000220010	352B03	1	漳港至江朱枢纽	S81 44B	0	1	S81	None	2708	X930	25.927452	119.60171	BK45+950	0	1	0
1059	1410500554786816002	S153135002000310010	342B01	1	马宅顶枢至江朱枢纽	S81 44A	0	0	S81	None	X07A	X930	25.976225	119.495804	AK33+716	0	1	0
1060	1410500554803593218	S153135002000320010	352B01	1	江朱枢纽至马宅顶枢	S81 32B	0	1	S81	None	X930	X07A	25.975885	119.496544	BK33+786	0	1	0
1061	1410500565520039937	S159135001000110010	341501	1	港尾枢纽至枫林枢纽	S40 16A	0	0	S40	None	X520	X530	24.352938	117.964355	AK5+998	0	1	0
1062	1410500565503262722	S159135001000120010	351501	1	枫林枢纽至港尾枢纽	S40 4B	0	1	S40	None	X530	X520	24.352804	117.96407	BK6+030	0	1	0
1063	1410500570322518017	S159135001000210010	341E07	1	港尾枢纽至龙海港尾	/	0	0	S59	None	X520	3710	24.352385	117.987854	龙海港尾收费站出口	1	1	0
1064	1410500570343489538	S159135001000220010	351E07	1	龙海港尾至港尾枢纽	/	0	1	S59	None	3710	X520	24.352493	117.98785	龙海港尾收费站入口	1	1	0
1065	1410500565482291201	S159135001000310010	341E05	1	漳州招银港至港尾枢纽	S59 15A	0	0	S59	None	3709	X520	24.381958	117.98173	AK11+775	0	1	0
1066	1410500565465513985	S159135001000320010	351E05	1	港尾枢纽至漳州招银港	S59 10B	0	1	S59	None	X520	3709	24.381529	117.98253	BK11+820	0	1	0
1067	1410500554606460930	S251335001000110010	342405	1	下道湖枢纽至上杭白砂	S66 17A	0	0	S66	None	X430	5506	25.138384	116.59132	AK16+600	0	1	0
1068	1410500554623238146	S251335001000120010	352402	1	上杭白砂至下道湖枢纽	S66 0B	0	1	S66	None	5506	X430	25.137695	116.591194	BK16+630	0	1	0
1069	1410500554585489410	S251335001000210010	342401	1	上杭白砂至上杭	S66 36A	0	0	S66	None	5506	5502	25.108143	116.49719	AK28+100	0	1	0
1070	1410500562479169537	S251335001000220010	352401	1	上杭至上杭白砂	S66 17B	0	1	S66	None	5502	5506	25.107777	116.49625	BK28+130	0	1	0
1071	1410500570154745857	S702135001000110010	341704	1	祥谦互通至祥谦	/	0	0	S52	None	X170	6706	25.927113	119.34604	祥谦收费站出口	1	1	0
1072	1410500570171523074	S702135001000120010	351704	1	祥谦至祥谦互通	/	0	1	S52	None	6706	X170	25.925968	119.345695	祥谦收费站入口	1	1	0
1073	1410500568057593858	S702135001000210010	341703	1	祥谦互通至南沈并线	S52 12A	0	0	S52	None	X170	X180	25.905342	119.329735	AK2+800	0	1	0
1074	1410500553650159617	S702135001000220010	351703	1	南沈并线至祥谦互通	S52 1B	0	1	S52	None	X180	X170	25.90481	119.32964	BK2+850	0	1	0
1075	1410500566115631106	S721135001000210010	341303	1	漳平新桥至和平枢纽	S30 57A	0	0	S30	None	5709	X690	25.574871	117.53103	AK26+220	0	1	0
1076	1410500566136602626	S721135001000220010	351303	1	和平枢纽至漳平新桥	S30 24B	0	1	S30	None	X690	5709	25.573463	117.53068	BK26+250	0	1	0
1077	1410500566153379842	S721135001000310010	341305	1	和平枢纽至漳平南	S30 62A	0	0	S30	None	X690	5708	25.304031	117.44973	AK60+630	0	1	0
1078	1410500566170157057	S721135001000320010	351305	1	漳平南至和平枢纽	S30 57B	0	1	S30	None	5708	X690	25.302692	117.45009	BK60+700	0	1	0
1079	1410500566082076673	S721135002000110010	341301	1	岭头枢纽至漳平新桥	S30 24A	0	0	S30	None	X700	5709	25.759907	117.485085	AK3+512	0	1	0
1080	1410500566098853889	S721135002000120010	351301	1	漳平新桥至岭头枢纽	S30 0B	0	1	S30	None	5709	X700	25.759455	117.48539	BK3+542	0	1	0
1081	1410500563087343618	S721135003000210010	341309	1	华安至华安土楼	S30 111A	0	0	S30	None	3809	3808	24.915476	117.54855	AK110+470	0	1	0
1082	1410500566220488706	S721135003000220010	351309	1	华安土楼至华安	S30 98B	0	1	S30	None	3808	3809	24.915255	117.548836	BK110+650	0	1	0
1083	1410500566237265921	S721135003000310010	34130B	1	华安土楼至华安沙建	S30 132A	0	0	S30	None	3808	3807	24.742329	117.60264	AK131+780	0	1	0
1084	1410500566258237442	S721135003000320010	35130B	1	华安沙建至华安土楼	S30 111B	0	1	S30	None	3807	3808	24.741905	117.60311	BK131+830	0	1	0
1085	1410500565692006402	S721135003000410010	34130D	1	华安沙建至华安开发区	S30 142A	0	0	S30	None	3807	3805	24.675838	117.65839	AK141+440	0	1	0
1086	1410500566275014658	S721135003000420010	35130D	1	华安开发区至华安沙建	S30 132B	0	1	S30	None	3805	3807	24.675095	117.65947	BK141+490	0	1	0
1087	1410500566186934273	S721135003000510010	341307	1	漳平南至华安	S30 98A	0	0	S30	None	5708	3809	25.282879	117.46472	AK63+550	0	1	0
1088	1410500566203711489	S721135003000520010	351307	1	华安至漳平南	S30 62B	0	1	S30	None	3809	5708	25.281876	117.46546	BK63+680	0	1	0
1089	1410500554350608385	S722135001000110010	341C03	1	南安西仑苍至南安北	S57 29A	0	0	S57	None	4809	7503	25.031511	118.306755	AK4+550	0	1	0
1090	1410500566845440001	S722135001000120010	351C03	1	南安北至南安西仑苍	S57 11B	0	1	S57	None	7503	4809	25.031347	118.30776	BK4+630	0	1	0
1091	1410500562458198018	S722135001000210010	341C01	1	安溪枢纽至南安西仑苍	S57 11A	0	0	S57	None	X630	4809	25.043943	118.283936	AK1+790	0	1	0
1092	1410500565708783617	S722135001000220010	351C01	1	南安西仑苍至安溪枢纽	S57 0B	0	1	S57	None	4809	X630	25.044153	118.28422	BK1+820	0	1	0
250	1410500556665864193	G001535009001320020	370202	2	沈海闽粤至诏安南	G15 2485B-2	1	1	G15	None	3910	3909	23.70063	117.09415	BK2488+400	0	1	0
294	1410500560784670722	G002535003000520010	35040F	1	延平塔前至尤溪	G70 145B	0	1	G70		6303	6502	26.3194	118.2614	BK149+176	0	1	0
352	1410500560520429569	G002535006001020020	370302	2	长深闽粤至岩前	G25 3239B-2	1	1	G25	None	5505	5504	24.866901	116.22036	BK3244+100	0	1	0
387	1410500551255212034	G007035003000120010	370402	1	邵武桂林至肖家坊枢纽	G70 326B-1	1	1	G70	None	6305	X51A	27.144054	117.20996	BK334+800	0	1	0
432	1410500568988729346	G007235002000710020	360502	2	石壁至泉南闽赣	G72 346A-2	2	0	G72	None	8104	8105	26.268856	116.504456	AK314+500	0	1	0
433	1410500567449419778	G007235002000720010	370502	1	泉南闽赣至石壁	G72 312B-1	1	1	G72	None	8105	8104	26.270071	116.49872	BK315+030	0	1	0
465	1410500565343879169	G007635003000610010	340617	1	金山至和溪	G76 107A	0	0	G76	None	3706	3707	24.86524	117.2308	AK106+660	0	1	0
766	1410500562420449282	G15W335009000810020	360802	2	霞葛至沈海复线闽粤	G1523 1074A-2	2	0	G1523	None	4107	4106	23.954628	116.99797	AK1072+340	0	1	0
768	1410500555537596418	G15W335009000820020	370802	2	沈海复线闽粤至霞葛	G1523 1068B-2	1	1	G1523	None	4106	4107	23.954325	116.99772	BK1072+386	0	1	0
812	1410500559123726337	G401235001000110020	360C01	2	溧宁线闽浙至寿宁犀溪	G4012 673A-2	1	0	G4012	None	2409	2408	27.506521	119.690704	AK665+100	0	1	0
826	1410500560168108034	S001035001000120020	370E02	2	宁光线闽赣至光泽金岭	S10 210B-2	1	1	S10	None	8509	8508	27.604027	117.251854	BK216+638	0	1	0
930	1410500566044327938	S001235004001320020	371202	2	莆永线闽粤至永定下洋	S21 465B-2	1	1	S21	None	7207	7206	24.5946	116.81661	BK468+350	0	1	0
938	1410500553578856449	S005035001000220020	371502	2	古武闽赣至武平	S40 246B-2	1	1	S40	None	5508	5507	25.04562037	116.02563513	BK252+100	0	1	0
997	1410500569076809730	S031135003000120010	371402	1	浦建闽赣至建宁里心	S31 294B-1	1	1	S31	None	5801	5802	26.85099	116.657364	BK298+630	0	1	0
